# Supplementary material for: Whole-Transcriptome Analysis Identifies Gender Dimorphic Expressions of Mrnas and Non-Coding Rnas in Chinese Soft-Shell Turtle (Pelodiscus sinensis)
Source: Biology (Basel). 2022 May 29;11(6):834. doi: 10.3390/biology11060834 (PMC9219891; doi:10.3390/biology11060834)
Supplement: Supplementary file 1 [file biology-11-00834-s001.zip › biology-1721182-supplementary/Supplementary Files/Table S9. The correlation coefficient of the results between qRT-PCR and RNA-seq.xlsx]

## Sheet: mRNA
RNA-Seq
Gene ID	log2FoldChange (F vs M)	pvalue	TPM(F1)	TPM(F2)	TPM(F3)	TPM(M1)	TPM(M2)	TPM(M3)
FOXL2	5.78639	1.05e-109	38.6167	28.2303	33.6727	0.57147	0.951479	0.7482
BMP2	5.7979	0	98.4266	86.3605	90.9302	1.97632	2.30562	2.05494
RAN	11.086	0	213.936	216.772	223.241	0.170809	0	0.176613
SOX3	10.5424	0	423.226	493.136	458.113	0.504456	0.20962	0.415931
DMRT1	-5.31036	5.26e-31	1.58117	4.60451	2.91781	262.597	123.429	232.301
DKKL1	-9.86232	3.27e-247	0.4056	0.404329	0.44406	430.431	654.375	531.971
SPO11	-7.3984	0	0.316014	0.559962	0.47306	91.1013	100.145	95.8473
SOX9	-1.3606	9.7e-08	8.73147	6.77909	8.0635	32.9831	18.6607	25.8044
Female											Male
mRNAs	Ct	Reference gene	Ct	∆Ct				2-∆∆Ct			mRNAs	Ct	Reference gene	Ct	∆Ct				2-∆∆Ct		log2FoldChange (F vs M)	pvalue
foxl2	25.3171	ef1α	14.9327	10.3844	10.363	18.5207	-8.1363	281.365	156.418		foxl2	27.3179	ef1α	15.1593	12.1585	12.2106	18.5207	-6.36215	82.2618	44.6633	1.80825	6.7189e-07
foxl2	25.2164	ef1α	14.9551	10.2613		18.5207	-8.25943	306.434			foxl2	27.4318	ef1α	15.1884	12.2434		18.5207	-6.27731	77.564
foxl2	25.184	ef1α	14.7406	10.4434		18.5207	-8.07727	270.086			foxl2	27.3372	ef1α	15.1075	12.2298		18.5207	-6.29091	78.2986
foxl2	27.3057	ef1α	14.9906	12.315	12.3009	18.5207	-6.20566	73.8058			foxl2	26.9727	ef1α	14.3106	12.6621	12.7837	18.5207	-5.85864	58.0263
foxl2	27.1136	ef1α	14.8671	12.2465		18.5207	-6.27417	77.3951			foxl2	26.8915	ef1α	14.107	12.7845		18.5207	-5.73622	53.306
foxl2	27.1561	ef1α	14.8148	12.3413		18.5207	-6.17941	72.4751			foxl2	26.8775	ef1α	13.9729	12.9046		18.5207	-5.61614	49.0487
foxl2	25.7973	ef1α	14.3304	11.4669	11.1081	18.5207	-7.05381	132.864			foxl2	27.7266	ef1α	14.8156	12.911	12.3875	18.5207	-5.60971	48.8306
foxl2	25.6518	ef1α	14.4978	11.154		18.5207	-7.36666	165.038			foxl2	27.4019	ef1α	15.0735	12.3283		18.5207	-6.19235	73.1281
foxl2	25.3873	ef1α	14.6839	10.7035		18.5207	-7.81722	225.538			foxl2	27.1221	ef1α	15.1991	11.923		18.5207	-6.59766	96.8484
foxl2	26.9079	ef1α	14.8311	12.0768	12.0253	18.5207	-6.44389	87.0573			foxl2	30.4286	ef1α	15.7083	14.7203	14.9164	18.5207	-3.80043	13.9329
foxl2	26.8446	ef1α	14.83	12.0146		18.5207	-6.50611	90.8939			foxl2	30.9654	ef1α	15.774	15.1914		18.5207	-3.32927	10.051
foxl2	26.9189	ef1α	14.9345	11.9845		18.5207	-6.53623	92.8117			foxl2	30.6186	ef1α	15.7813	14.8374		18.5207	-3.68334	12.8468
foxl2	25.7305	ef1α	14.47	11.2605	11.2989	18.5207	-7.26018	153.297			foxl2	29.9192	ef1α	15.8904	14.0287	13.7344	18.5207	-4.49195	22.5015
foxl2	25.947	ef1α	14.6297	11.3173		18.5207	-7.20337	147.377			foxl2	29.7439	ef1α	15.916	13.8279		18.5207	-4.69284	25.8634
foxl2	25.9187	ef1α	14.5998	11.3189		18.5207	-7.20182	147.219			foxl2	29.3197	ef1α	15.9731	13.3466		18.5207	-5.17413	36.1052
foxl2	26.696	ef1α	15.6046	11.0914	11.1645	18.5207	-7.42926	172.358			foxl2	30.6814	ef1α	16.4091	14.2723	14.0825	18.5207	-4.24837	19.0059
foxl2	26.7961	ef1α	15.6125	11.1836		18.5207	-7.33709	161.691			foxl2	30.4462	ef1α	16.4215	14.0247		18.5207	-4.49602	22.5651
foxl2	26.9081	ef1α	15.6895	11.2185		18.5207	-7.30215	157.822			foxl2	30.423	ef1α	16.4725	13.9505		18.5207	-4.57023	23.7562
bmp2	21.5801	ef1α	14.9327	6.64745	6.82835	18.5207	-11.8732	3751.47	2136.05		bmp2	28.4521	ef1α	15.1593	13.2928	13.5416	18.5207	-5.22792	37.4765	24.5386	6.44375	7.5773e-12
bmp2	21.7149	ef1α	14.9551	6.75977		18.5207	-11.7609	3470.5			bmp2	28.8454	ef1α	15.1884	13.657		18.5207	-4.86365	29.1142
bmp2	21.8184	ef1α	14.7406	7.07783		18.5207	-11.4429	2783.84			bmp2	28.7825	ef1α	15.1075	13.6751		18.5207	-4.84562	28.7525
bmp2	21.8169	ef1α	14.9906	6.82631	7.0159	18.5207	-11.6944	3314.06			bmp2	27.8299	ef1α	14.3106	13.5193	13.8699	18.5207	-5.00144	32.0319
bmp2	21.9023	ef1α	14.8671	7.0352		18.5207	-11.4855	2867.33			bmp2	28.1247	ef1α	14.107	14.0177		18.5207	-4.50303	22.675
bmp2	22.001	ef1α	14.8148	7.18619		18.5207	-11.3345	2582.41			bmp2	28.0457	ef1α	13.9729	14.0728		18.5207	-4.44793	21.8252
bmp2	21.7726	ef1α	14.3304	7.44216	7.40529	18.5207	-11.0785	2162.57			bmp2	28.6276	ef1α	14.8156	13.812	13.6326	18.5207	-4.70871	26.1495
bmp2	21.9059	ef1α	14.4978	7.40812		18.5207	-11.1126	2214.21			bmp2	28.6471	ef1α	15.0735	13.5736		18.5207	-4.94713	30.8485
bmp2	22.0494	ef1α	14.6839	7.36559		18.5207	-11.1551	2280.45			bmp2	28.7113	ef1α	15.1991	13.5121		18.5207	-5.00855	32.1902
bmp2	22.5649	ef1α	14.8311	7.7338	7.77703	18.5207	-10.7869	1766.76			bmp2	30.208	ef1α	15.7083	14.4997	14.5806	18.5207	-4.02095	16.2341
bmp2	22.7146	ef1α	14.83	7.88452		18.5207	-10.6362	1591.5			bmp2	30.3972	ef1α	15.774	14.6232		18.5207	-3.89745	14.9022
bmp2	22.6472	ef1α	14.9345	7.71275		18.5207	-10.8079	1792.73			bmp2	30.4002	ef1α	15.7813	14.6189		18.5207	-3.90179	14.9471
bmp2	22.1761	ef1α	14.47	7.70608	7.68557	18.5207	-10.8146	1801.04			bmp2	29.8977	ef1α	15.8904	14.0073	13.8928	18.5207	-4.51339	22.8383
bmp2	22.255	ef1α	14.6297	7.62529		18.5207	-10.8954	1904.77			bmp2	29.7133	ef1α	15.916	13.7973		18.5207	-4.72342	26.4174
bmp2	22.3251	ef1α	14.5998	7.72533		18.5207	-10.7954	1777.17			bmp2	29.8468	ef1α	15.9731	13.8737		18.5207	-4.64698	25.0543
bmp2	24.5084	ef1α	15.6046	8.9038	8.88411	18.5207	-9.61689	785.188			bmp2	30.8642	ef1α	16.4091	14.4551	14.2096	18.5207	-4.06556	16.7439
bmp2	24.4877	ef1α	15.6125	8.87517		18.5207	-9.64552	800.923			bmp2	30.3475	ef1α	16.4215	13.926		18.5207	-4.59465	24.1616
bmp2	24.5629	ef1α	15.6895	8.87337		18.5207	-9.64733	801.928			bmp2	30.7202	ef1α	16.4725	14.2477		18.5207	-4.27297	19.3327
ran	17.1696	ef1α	15.0401	2.12945	2.03636	18.5207	-16.3912	85952.2	66463.4		ran	31.6739	ef1α	14.1181	17.5558	16.8971	18.5207	-0.964853	1.95186	62.5081	10.0543	2.9682e-07
ran	17.0006	ef1α	14.9537	2.04689		18.5207	-16.4738	91014			ran	30.9672	ef1α	14.5804	16.3868		18.5207	-2.13394	4.38915
ran	16.9059	ef1α	14.9732	1.93274		18.5207	-16.5879	98507.7			ran	31.5022	ef1α	14.7536	16.7486		18.5207	-1.77208	3.41547
ran	17.0745	ef1α	15.0647	2.0098	2.00295	18.5207	-16.5109	93384.6			ran	30.435	ef1α	13.7436	16.6914	16.9031	18.5207	-1.82925	3.55353
ran	16.8906	ef1α	14.9403	1.95028		18.5207	-16.5704	97317.9			ran	31.3365	ef1α	14.0521	17.2844		18.5207	-1.2363	2.35593
ran	16.9087	ef1α	14.8599	2.04877		18.5207	-16.4719	90895.6			ran	30.8725	ef1α	14.1389	16.7336		18.5207	-1.78709	3.45118
ran	16.8825	ef1α	14.4787	2.40385	2.15574	18.5207	-16.1168	71064.6			ran	30.2421	ef1α	14.9835	15.2586	15.7137	18.5207	-3.26208	9.59363
ran	16.8091	ef1α	14.5512	2.25794		18.5207	-16.2628	78627.8			ran	30.9739	ef1α	15.1639	15.81		18.5207	-2.71073	6.54652
ran	16.5545	ef1α	14.7491	1.80543		18.5207	-16.7153	107596			ran	31.3147	ef1α	15.242	16.0726		18.5207	-2.44808	5.45691
ran	18.1518	ef1α	14.8311	3.32065	3.2426	18.5207	-15.2	37641.6			ran	26.9143	ef1α	15.7083	11.206	11.2813	18.5207	-7.31472	159.202
ran	18.1036	ef1α	14.83	3.27359		18.5207	-15.2471	38889.8			ran	26.9844	ef1α	15.774	11.2105		18.5207	-7.31023	158.708
ran	18.068	ef1α	14.9345	3.13355		18.5207	-15.3871	42854.1			ran	27.2086	ef1α	15.7813	11.4274		18.5207	-7.09334	136.555
ran	18.1396	ef1α	14.47	3.66959	3.569	18.5207	-14.8511	29554.8			ran	28.2805	ef1α	15.8904	12.3901	12.5239	18.5207	-6.13062	70.0651
ran	18.1408	ef1α	14.6297	3.51112		18.5207	-15.0096	32986.3			ran	28.5326	ef1α	15.916	12.6166		18.5207	-5.90405	59.8821
ran	18.1261	ef1α	14.5998	3.5263		18.5207	-14.9944	32640.8			ran	28.5382	ef1α	15.9731	12.5651		18.5207	-5.95556	62.0586
ran	18.3915	ef1α	15.6046	2.78684	2.75292	18.5207	-15.7339	54495.6			ran	27.637	ef1α	16.4091	11.2279	11.3329	18.5207	-7.29277	156.799
ran	18.3719	ef1α	15.6125	2.75943		18.5207	-15.7613	55540.8			ran	27.798	ef1α	16.4215	11.3765		18.5207	-7.14415	141.45
ran	18.402	ef1α	15.6895	2.71249		18.5207	-15.8082	57377.9			ran	27.8669	ef1α	16.4725	11.3944		18.5207	-7.12631	139.712
sox3	18.0568	ef1α	14.9327	3.12414	3.18938	18.5207	-15.3966	43134.4	40729.3		sox3	29.1331	ef1α	15.1593	13.9737	14.1313	18.5207	-4.54694	23.3758	46.3559	9.7791	3.2305e-16
sox3	18.0613	ef1α	14.9551	3.10613		18.5207	-15.4146	43676.3			sox3	29.3663	ef1α	15.1884	14.1779		18.5207	-4.3428	20.2914
sox3	18.0784	ef1α	14.7406	3.33786		18.5207	-15.1828	37195.2			sox3	29.3497	ef1α	15.1075	14.2423		18.5207	-4.27842	19.4059
sox3	17.8797	ef1α	14.9906	2.88901	3.01061	18.5207	-15.6317	50769.7			sox3	28.3285	ef1α	14.3106	14.0179	13.9199	18.5207	-4.50277	22.6709
sox3	17.892	ef1α	14.8671	3.02489		18.5207	-15.4958	46206.4			sox3	27.8956	ef1α	14.107	13.7886		18.5207	-4.73211	26.577
sox3	17.9327	ef1α	14.8148	3.11792		18.5207	-15.4028	43320.9			sox3	27.9262	ef1α	13.9729	13.9533		18.5207	-4.56738	23.7093
sox3	17.9578	ef1α	14.3304	3.62735	3.35505	18.5207	-14.8933	30433			sox3	30.55	ef1α	14.8156	15.7344	14.7584	18.5207	-2.78633	6.89872
sox3	17.8426	ef1α	14.4978	3.34483		18.5207	-15.1759	37016			sox3	29.2085	ef1α	15.0735	14.135		18.5207	-4.38573	20.9043
sox3	17.7768	ef1α	14.6839	3.09296		18.5207	-15.4277	44076.8			sox3	29.6049	ef1α	15.1991	14.4058		18.5207	-4.11488	17.3261
sox3	17.9887	ef1α	14.8311	3.15754	3.05987	18.5207	-15.3632	42147.3			sox3	28.4127	ef1α	15.7083	12.7044	12.7774	18.5207	-5.81628	56.3476
sox3	17.9048	ef1α	14.83	3.07478		18.5207	-15.4459	44635.9			sox3	28.4734	ef1α	15.774	12.6994		18.5207	-5.82128	56.543
sox3	17.8818	ef1α	14.9345	2.94729		18.5207	-15.5734	48759.6			sox3	28.7096	ef1α	15.7813	12.9283		18.5207	-5.59235	48.2463
sox3	17.7611	ef1α	14.47	3.29107	3.20981	18.5207	-15.2296	38421.5			sox3	27.7575	ef1α	15.8904	11.867	11.9045	18.5207	-6.65368	100.683
sox3	17.8158	ef1α	14.6297	3.18611		18.5207	-15.3346	41321			sox3	27.8077	ef1α	15.916	11.8917		18.5207	-6.62896	98.9729
sox3	17.752	ef1α	14.5998	3.15225		18.5207	-15.3684	42302.1			sox3	27.9279	ef1α	15.9731	11.9548		18.5207	-6.56586	94.7372
sox3	19.1015	ef1α	15.6046	3.49689	3.50037	18.5207	-15.0238	33313.2			sox3	28.8862	ef1α	16.4091	12.4771	12.4785	18.5207	-6.04362	65.9646
sox3	19.1417	ef1α	15.6125	3.52924		18.5207	-14.9914	32574.4			sox3	28.9274	ef1α	16.4215	12.5059		18.5207	-6.01481	64.6602
sox3	19.1645	ef1α	15.6895	3.47498		18.5207	-15.0457	33823			sox3	28.9251	ef1α	16.4725	12.4526		18.5207	-6.06808	67.0926
dmrt1	28.491	ef1α	14.9327	13.5583	13.9778	18.5207	-4.96241	31.177	19.478		dmrt1	23.2039	ef1α	15.1593	8.04455	8.09208	18.5207	-10.4761	1424.41	1508.62	-6.27524	6.7301e-09
dmrt1	28.9788	ef1α	14.9551	14.0237		18.5207	-4.49703	22.5809			dmrt1	23.2927	ef1α	15.1884	8.10427		18.5207	-10.4164	1366.64
dmrt1	29.092	ef1α	14.7406	14.3514		18.5207	-4.16927	17.9919			dmrt1	23.2349	ef1α	15.1075	8.12743		18.5207	-10.3933	1344.88
dmrt1	27.8284	ef1α	14.9906	12.8378	13.0899	18.5207	-5.6829	51.3715			dmrt1	21.9457	ef1α	14.3106	7.6351	7.72042	18.5207	-10.8856	1891.86
dmrt1	28.0054	ef1α	14.8671	13.1383		18.5207	-5.38239	41.7119			dmrt1	21.7606	ef1α	14.107	7.65355		18.5207	-10.8671	1867.82
dmrt1	28.1084	ef1α	14.8148	13.2936		18.5207	-5.22711	37.4557			dmrt1	21.8455	ef1α	13.9729	7.87262		18.5207	-10.6481	1604.68
dmrt1	28.9541	ef1α	14.3304	14.6237	14.5003	18.5207	-3.89701	14.8977			dmrt1	23.8861	ef1α	14.8156	9.07048	8.77262	18.5207	-9.45022	699.518
dmrt1	28.9732	ef1α	14.4978	14.4754		18.5207	-4.04531	16.5105			dmrt1	23.7031	ef1α	15.0735	8.62955		18.5207	-9.89114	949.577
dmrt1	29.0858	ef1α	14.6839	14.4019		18.5207	-4.11877	17.373			dmrt1	23.8169	ef1α	15.1991	8.61783		18.5207	-9.90286	957.322
dmrt1	29.8907	ef1α	14.8311	15.0595	14.9867	18.5207	-3.46116	11.0132			dmrt1	24.7492	ef1α	15.7083	9.04092	9.0544	18.5207	-9.47977	713.997
dmrt1	29.9276	ef1α	14.83	15.0976		18.5207	-3.42313	10.7267			dmrt1	24.827	ef1α	15.774	9.053		18.5207	-9.46769	708.042
dmrt1	29.7373	ef1α	14.9345	14.8029		18.5207	-3.71783	13.1576			dmrt1	24.8505	ef1α	15.7813	9.06929		18.5207	-9.45141	700.095
dmrt1	29.6015	ef1α	14.47	15.1315	14.8605	18.5207	-3.38922	10.4775			dmrt1	23.2576	ef1α	15.8904	7.36712	7.41733	18.5207	-11.1536	2278.03
dmrt1	29.2643	ef1α	14.6297	14.6346		18.5207	-3.88605	14.7849			dmrt1	23.3565	ef1α	15.916	7.44053		18.5207	-11.0802	2165.02
dmrt1	29.4153	ef1α	14.5998	14.8155		18.5207	-3.70519	13.0429			dmrt1	23.4174	ef1α	15.9731	7.44432		18.5207	-11.0764	2159.33
dmrt1	30.9524	ef1α	15.6046	15.3477	15.3919	18.5207	-3.17295	9.01889			dmrt1	23.9074	ef1α	16.4091	7.49835	7.47937	18.5207	-11.0223	2079.96
dmrt1	31.1691	ef1α	15.6125	15.5566		18.5207	-2.96409	7.80333			dmrt1	23.8577	ef1α	16.4215	7.43624		18.5207	-11.0845	2171.46
dmrt1	30.961	ef1α	15.6895	15.2714		18.5207	-3.24929	9.50895			dmrt1	23.976	ef1α	16.4725	7.50352		18.5207	-11.0172	2072.53
dkkl1	31.4652	ef1α	14.9327	16.5325	16.686	18.5207	-1.98819	3.96738	2.81756		dkkl1	18.405	ef1α	15.1593	3.2457	3.14568	18.5207	-15.275	39648.8	27224.3	-13.2382	0.000246
dkkl1	31.7173	ef1α	14.9551	16.7621		18.5207	-1.75856	3.38361			dkkl1	18.2362	ef1α	15.1884	3.04779		18.5207	-15.4729	45478.7
dkkl1	31.5039	ef1α	14.7406	16.7633		18.5207	-1.7574	3.38088			dkkl1	18.251	ef1α	15.1075	3.14355		18.5207	-15.3771	42558
dkkl1	34.3546	ef1α	14.9906	19.364	18.5207	18.5207	0.843314	0.557362			dkkl1	19.8316	ef1α	14.3106	5.52099	5.59313	18.5207	-12.9997	8190.31
dkkl1	32.5753	ef1α	14.8671	17.7082		18.5207	-0.812511	1.75627			dkkl1	19.6973	ef1α	14.107	5.59031		18.5207	-12.9304	7806.09
dkkl1	33.3047	ef1α	14.8148	18.4899		18.5207	-0.0308034	1.02158			dkkl1	19.641	ef1α	13.9729	5.66808		18.5207	-12.8526	7396.42
dkkl1	31.9182	ef1α	14.3304	17.5878	17.4093	18.5207	-0.932936	1.90916			dkkl1	17.3367	ef1α	14.8156	2.52108	2.3538	18.5207	-15.9996	65518.4
dkkl1	31.768	ef1α	14.4978	17.2702		18.5207	-1.25047	2.3792			dkkl1	17.3443	ef1α	15.0735	2.27081		18.5207	-16.2499	77929.8
dkkl1	32.0537	ef1α	14.6839	17.3698		18.5207	-1.15085	2.22044			dkkl1	17.4686	ef1α	15.1991	2.26951		18.5207	-16.2512	77999.7
dkkl1	31.0967	ef1α	14.8311	16.2655	17.0479	18.5207	-2.25515	4.77384			dkkl1	20.0821	ef1α	15.7083	4.37383	4.48454	18.5207	-14.1469	18139.8
dkkl1	31.5097	ef1α	14.83	16.6797		18.5207	-1.84101	3.58261			dkkl1	20.2111	ef1α	15.774	4.43717		18.5207	-14.0835	17360.6
dkkl1	33.133	ef1α	14.9345	18.1986		18.5207	-0.322119	1.25017			dkkl1	20.4239	ef1α	15.7813	4.64262		18.5207	-13.8781	15056.2
dkkl1	31.5946	ef1α	14.47	17.1245	17.7258	18.5207	-1.39616	2.632			dkkl1	22.3824	ef1α	15.8904	6.49201	6.46269	18.5207	-12.0287	4178.26
dkkl1	32.3682	ef1α	14.6297	17.7385		18.5207	-0.782227	1.71978			dkkl1	22.3186	ef1α	15.916	6.40262		18.5207	-12.1181	4445.32
dkkl1	32.9142	ef1α	14.5998	18.3144		18.5207	-0.206322	1.15374			dkkl1	22.4665	ef1α	15.9731	6.49343		18.5207	-12.0273	4174.13
dkkl1	31.4829	ef1α	15.6046	15.8783	16.2194	18.5207	-2.64238	6.24359			dkkl1	20.6905	ef1α	16.4091	4.28143	4.3828	18.5207	-14.2393	19339.5
dkkl1	31.8929	ef1α	15.6125	16.2804		18.5207	-2.24025	4.72478			dkkl1	20.8241	ef1α	16.4215	4.4026		18.5207	-14.1181	17781.6
dkkl1	32.1889	ef1α	15.6895	16.4994		18.5207	-2.02134	4.05961			dkkl1	20.9369	ef1α	16.4725	4.46437		18.5207	-14.0563	17036.3
spo11	26.3833	ef1α	14.9327	11.4506	11.4739	18.5207	-7.07012	134.375	90.5863		spo11	21.7181	ef1α	15.1593	6.55883	6.57394	18.5207	-11.9619	3989.15	5937.9	-6.03451	5e-06
spo11	26.5911	ef1α	14.9551	11.636		18.5207	-6.88469	118.168			spo11	21.8119	ef1α	15.1884	6.62349		18.5207	-11.8972	3814.31
spo11	26.0756	ef1α	14.7406	11.335		18.5207	-7.1857	145.583			spo11	21.647	ef1α	15.1075	6.53952		18.5207	-11.9812	4042.9
spo11	26.8281	ef1α	14.9906	11.8374	11.8473	18.5207	-6.68326	102.769			spo11	21.9053	ef1α	14.3106	7.59468	7.58434	18.5207	-10.926	1945.61
spo11	26.7065	ef1α	14.8671	11.8394		18.5207	-6.68127	102.627			spo11	21.6652	ef1α	14.107	7.5582		18.5207	-10.9625	1995.44
spo11	26.6797	ef1α	14.8148	11.8649		18.5207	-6.65577	100.829			spo11	21.5731	ef1α	13.9729	7.60014		18.5207	-10.9206	1938.27
spo11	27.5335	ef1α	14.3304	13.203	12.6148	18.5207	-5.31767	39.8821			spo11	19.8489	ef1α	14.8156	5.03331	4.89639	18.5207	-13.4874	11484.4
spo11	26.8054	ef1α	14.4978	12.3077		18.5207	-6.21304	74.184			spo11	19.9358	ef1α	15.0735	4.86225		18.5207	-13.6584	12930
spo11	27.0174	ef1α	14.6839	12.3336		18.5207	-6.18712	72.8631			spo11	19.9927	ef1α	15.1991	4.7936		18.5207	-13.7271	13560.3
spo11	26.1725	ef1α	14.8311	11.3413	11.3938	18.5207	-7.17936	144.945			spo11	21.8636	ef1α	15.7083	6.15526	6.0973	18.5207	-12.3654	5276.76
spo11	26.1751	ef1α	14.83	11.3451		18.5207	-7.17563	144.57			spo11	21.8544	ef1α	15.774	6.08042		18.5207	-12.4403	5557.7
spo11	26.4294	ef1α	14.9345	11.4949		18.5207	-7.02575	130.305			spo11	21.8375	ef1α	15.7813	6.05624		18.5207	-12.4645	5651.65
spo11	28.204	ef1α	14.47	13.734	13.6457	18.5207	-4.7867	27.6019			spo11	22.85	ef1α	15.8904	6.95958	6.95638	18.5207	-11.5611	3021.63
spo11	28.2147	ef1α	14.6297	13.585		18.5207	-4.93573	30.6058			spo11	22.9118	ef1α	15.916	6.99579		18.5207	-11.5249	2946.74
spo11	28.2178	ef1α	14.5998	13.618		18.5207	-4.90269	29.9128			spo11	22.8869	ef1α	15.9731	6.91375		18.5207	-11.6069	3119.15
spo11	27.8772	ef1α	15.6046	12.2726	12.2521	18.5207	-6.24807	76.0077			spo11	21.8399	ef1α	16.4091	5.43077	5.46153	18.5207	-13.0899	8718.85
spo11	27.8847	ef1α	15.6125	12.2722		18.5207	-6.24849	76.0298			spo11	21.9081	ef1α	16.4215	5.4866		18.5207	-13.0341	8387.88
spo11	27.9011	ef1α	15.6895	12.2115		18.5207	-6.30917	79.2958			spo11	21.9397	ef1α	16.4725	5.46721		18.5207	-13.0535	8501.42
sox9	25.7051	ef1α	14.9327	10.7724	10.838	18.5207	-7.74832	215.019	216.222		sox9	21.911	ef1α	15.1593	6.75165	6.72074	18.5207	-11.769	3490.09	1571.9	-2.86193	2.2e-05
sox9	25.5505	ef1α	14.9551	10.5954		18.5207	-7.92529	243.081			sox9	21.9052	ef1α	15.1884	6.71675		18.5207	-11.8039	3575.53
sox9	25.8869	ef1α	14.7406	11.1464		18.5207	-7.37432	165.917			sox9	21.8013	ef1α	15.1075	6.69383		18.5207	-11.8269	3632.79
sox9	25.9432	ef1α	14.9906	10.9526	10.6358	18.5207	-7.56813	189.773			sox9	22.662	ef1α	14.3106	8.35143	8.26199	18.5207	-10.1693	1151.47
sox9	25.5958	ef1α	14.8671	10.7287		18.5207	-7.79199	221.626			sox9	22.3464	ef1α	14.107	8.23942		18.5207	-10.2813	1244.44
sox9	25.0408	ef1α	14.8148	10.226		18.5207	-8.29467	314.01			sox9	22.1681	ef1α	13.9729	8.19513		18.5207	-10.3256	1283.23
sox9	24.9235	ef1α	14.3304	10.593	10.2699	18.5207	-7.92765	243.478			sox9	23.6397	ef1α	14.8156	8.82416	8.36771	18.5207	-9.69653	829.75
sox9	24.5593	ef1α	14.4978	10.0615		18.5207	-8.45922	351.949			sox9	23.2268	ef1α	15.0735	8.15324		18.5207	-10.3675	1321.03
sox9	24.839	ef1α	14.6839	10.1551		18.5207	-8.36556	329.825			sox9	23.3248	ef1α	15.1991	8.12574		18.5207	-10.395	1346.46
sox9	25.4837	ef1α	14.8311	10.6526	10.5629	18.5207	-7.86813	233.637			sox9	24.9287	ef1α	15.7083	9.22043	9.17431	18.5207	-9.30026	630.462
sox9	25.3453	ef1α	14.83	10.5153		18.5207	-8.00544	256.967			sox9	24.9614	ef1α	15.774	9.18746		18.5207	-9.33324	645.037
sox9	25.4554	ef1α	14.9345	10.521		18.5207	-7.99974	255.954			sox9	24.8963	ef1α	15.7813	9.11504		18.5207	-9.40565	678.239
sox9	25.3629	ef1α	14.47	10.8929	11.0258	18.5207	-7.62782	197.79			sox9	23.5775	ef1α	15.8904	7.6871	7.67538	18.5207	-10.8336	1824.9
sox9	25.9726	ef1α	14.6297	11.3429		18.5207	-7.17781	144.789			sox9	23.6119	ef1α	15.916	7.69594		18.5207	-10.8248	1813.74
sox9	25.4413	ef1α	14.5998	10.8415		18.5207	-7.67917	204.955			sox9	23.6162	ef1α	15.9731	7.6431		18.5207	-10.8776	1881.4
sox9	27.2873	ef1α	15.6046	11.6827	11.7752	18.5207	-6.83798	114.403			sox9	24.9664	ef1α	16.4091	8.55736	8.58136	18.5207	-9.96334	998.306
sox9	27.5749	ef1α	15.6125	11.9623		18.5207	-6.55834	94.245			sox9	25.008	ef1α	16.4215	8.58654		18.5207	-9.93415	978.311
sox9	27.3701	ef1α	15.6895	11.6806		18.5207	-6.84011	114.572			sox9	25.0727	ef1α	16.4725	8.60018		18.5207	-9.92051	969.106

## Sheet: lncRNA
RNA-Seq
geneID	log2FoldChange (F vs M)	pvalue	TPM(M1)	TPM(M2)	TPM(M3)	TPM(F1)	TPM(F2)	TPM(F3)
lnc21915	11.1265	2.32583e-104	0	2.67156	7.78841	7573.43	8080.83	7770.57
lnc34729	9.42445	9.4157e-101	5.18372	8.01467	1.29807	3118.26	3508.47	3273.78
lnc27020	10.6911	2.2651e-226	10.3674	6.67889	7.78841	13851.5	13538	13749.7
lnc52064	7.79687	7.34128e-251	20.7349	12.022	23.3652	4324.76	4245.07	3951.77
lnc32111	-10.4314	0	23720.7	16699.9	19619	18.2141	14.2957	10.9589
lnc16229	-9.80734	2.51053e-192	7548.8	12855.5	10002.9	5.82852	13.5433	14.6118
lnc15672	-8.89292	9.4895e-141	3193.17	5873.42	4621.12	6.55708	13.5433	8.76709
lnc55405	-3.17161	2.05356e-110	616.863	543.662	559.468	56.828	64.7068	69.4062
Female											Male
lncRNAs	Ct	Reference gene	Ct	∆Ct				2-∆∆Ct			lncRNAs	Ct	Reference gene	Ct	∆Ct				2-∆∆Ct		log2FoldChange (F vs M)	pvalue
lnc21915	17.0926	ef1α	14.9327	2.15996	2.26621	16.2268	-14.0669	17161.4	14645		lnc21915	29.4916	ef1α	15.1593	14.3323	14.0739	16.2268	-1.89457	3.71812	5.50394	11.3777	1.0899e-17
lnc21915	17.2728	ef1α	14.9551	2.31768		16.2268	-13.9092	15384.2			lnc21915	29.2888	ef1α	15.1884	14.1004		16.2268	-2.12645	4.36642
lnc21915	17.0616	ef1α	14.7406	2.321		16.2268	-13.9058	15348.8			lnc21915	28.8965	ef1α	15.1075	13.789		16.2268	-2.43782	5.41824
lnc21915	17.5525	ef1α	14.9906	2.56189	2.61678	16.2268	-13.6649	12988.5			lnc21915	28.9306	ef1α	14.3106	14.62	14.2947	16.2268	-1.60685	3.04585
lnc21915	17.4488	ef1α	14.8671	2.58169		16.2268	-13.6452	12811.5			lnc21915	28.3167	ef1α	14.107	14.2097		16.2268	-2.01718	4.04792
lnc21915	17.5216	ef1α	14.8148	2.70677		16.2268	-13.5201	11747.5			lnc21915	28.0272	ef1α	13.9729	14.0543		16.2268	-2.17251	4.50808
lnc21915	17.0553	ef1α	14.3304	2.7249	2.46404	16.2268	-13.5019	11600.8			lnc21915	29.8726	ef1α	14.8156	15.057	14.5964	16.2268	-1.16986	2.24989
lnc21915	16.8728	ef1α	14.4978	2.375		16.2268	-13.8518	14784.9			lnc21915	29.3204	ef1α	15.0735	14.2469		16.2268	-1.97992	3.94472
lnc21915	16.9761	ef1α	14.6839	2.29223		16.2268	-13.9346	15658			lnc21915	29.6845	ef1α	15.1991	14.4854		16.2268	-1.74145	3.3437
lnc21915	17.2831	ef1α	14.8311	2.45194	2.37014	16.2268	-13.7749	14017.1			lnc21915	29.7823	ef1α	15.7083	14.074	13.9427	16.2268	-2.15282	4.44696
lnc21915	17.2409	ef1α	14.83	2.41091		16.2268	-13.8159	14421.5			lnc21915	29.7024	ef1α	15.774	13.9285		16.2268	-2.29837	4.91901
lnc21915	17.182	ef1α	14.9345	2.24756		16.2268	-13.9793	16150.4			lnc21915	29.6068	ef1α	15.7813	13.8256		16.2268	-2.40126	5.28263
lnc21915	16.7687	ef1α	14.47	2.29864	2.23807	16.2268	-13.9282	15588.5			lnc21915	28.8492	ef1α	15.8904	12.9587	12.822	16.2268	-3.2681	9.63378
lnc21915	16.7285	ef1α	14.6297	2.09881		16.2268	-14.128	17904.5			lnc21915	28.6897	ef1α	15.916	12.7737		16.2268	-3.45309	10.9518
lnc21915	16.9166	ef1α	14.5998	2.31676		16.2268	-13.9101	15394			lnc21915	28.7067	ef1α	15.9731	12.7337		16.2268	-3.49319	11.2604
lnc21915	18.0707	ef1α	15.6046	2.4661	2.43209	16.2268	-13.7607	13880.2			lnc21915	30.1355	ef1α	16.4091	13.7264	13.6483	16.2268	-2.50047	5.65872
lnc21915	18.0608	ef1α	15.6125	2.44834		16.2268	-13.7785	14052.1			lnc21915	30.0409	ef1α	16.4215	13.6194		16.2268	-2.6074	6.09405
lnc21915	18.0714	ef1α	15.6895	2.38183		16.2268	-13.845	14715.1			lnc21915	30.0716	ef1α	16.4725	13.5991		16.2268	-2.62775	6.18061
lnc34729	21.1799	ef1α	14.9327	6.24717	6.29632	16.2268	-9.97967	1009.67	559.402		lnc34729	28.0364	ef1α	15.1593	12.8771	13.0123	16.2268	-3.34978	10.1949	16.0117	5.12669	1.9505e-07
lnc34729	21.1886	ef1α	14.9551	6.23345		16.2268	-9.99339	1019.32			lnc34729	28.5061	ef1α	15.1884	13.3177		16.2268	-2.90912	7.5116
lnc34729	21.1489	ef1α	14.7406	6.40835		16.2268	-9.81849	902.945			lnc34729	27.9496	ef1α	15.1075	12.8421		16.2268	-3.38471	10.4448
lnc34729	23.9859	ef1α	14.9906	8.99529	9.08869	16.2268	-7.23155	150.284			lnc34729	28.3543	ef1α	14.3106	14.0437	14.2535	16.2268	-2.18314	4.54142
lnc34729	23.9625	ef1α	14.8671	9.09547		16.2268	-7.13137	140.203			lnc34729	28.52	ef1α	14.107	14.413		16.2268	-1.81384	3.51576
lnc34729	23.9901	ef1α	14.8148	9.17531		16.2268	-7.05153	132.654			lnc34729	28.2768	ef1α	13.9729	14.3039		16.2268	-1.92298	3.79205
lnc34729	20.7707	ef1α	14.3304	6.44026	6.22252	16.2268	-9.78658	883.188			lnc34729	27.6211	ef1α	14.8156	12.8056	12.5816	16.2268	-3.42129	10.713
lnc34729	20.6302	ef1α	14.4978	6.13238		16.2268	-10.0945	1093.29			lnc34729	27.4459	ef1α	15.0735	12.3724		16.2268	-3.85442	14.4642
lnc34729	20.7788	ef1α	14.6839	6.09493		16.2268	-10.1319	1122.04			lnc34729	27.7659	ef1α	15.1991	12.5668		16.2268	-3.66009	12.6415
lnc34729	21.9809	ef1α	14.8311	7.14975	7.08251	16.2268	-9.07709	540.101			lnc34729	28.0772	ef1α	15.7083	12.3689	12.1489	16.2268	-3.85798	14.5
lnc34729	21.8878	ef1α	14.83	7.05782		16.2268	-9.16902	575.639			lnc34729	27.7386	ef1α	15.774	11.9646		16.2268	-4.26223	19.1894
lnc34729	21.9744	ef1α	14.9345	7.03996		16.2268	-9.18688	582.808			lnc34729	27.8944	ef1α	15.7813	12.1131		16.2268	-4.11372	17.3123
lnc34729	22.792	ef1α	14.47	8.32196	8.23016	16.2268	-7.90488	239.666			lnc34729	27.1705	ef1α	15.8904	11.28	11.313	16.2268	-4.9468	30.8415
lnc34729	22.7627	ef1α	14.6297	8.13297		16.2268	-8.09387	273.211			lnc34729	27.2387	ef1α	15.916	11.3227		16.2268	-4.90412	29.9425
lnc34729	22.8354	ef1α	14.5998	8.23556		16.2268	-7.99128	254.457			lnc34729	27.3093	ef1α	15.9731	11.3362		16.2268	-4.89068	29.6647
lnc34729	23.2083	ef1α	15.6046	7.6037	7.64874	16.2268	-8.62314	394.298			lnc34729	28.1574	ef1α	16.4091	11.7483	11.707	16.2268	-4.47857	22.2937
lnc34729	23.4111	ef1α	15.6125	7.7986		16.2268	-8.42824	344.471			lnc34729	28.0112	ef1α	16.4215	11.5897		16.2268	-4.63713	24.8838
lnc34729	23.2335	ef1α	15.6895	7.54391		16.2268	-8.68293	410.982			lnc34729	28.2555	ef1α	16.4725	11.783		16.2268	-4.44382	21.7632
lnc27020	19.932	ef1α	14.9327	4.99935	4.96142	16.2268	-11.2275	2397.79	1861.35		lnc27020	28.7223	ef1α	15.1593	13.563	14.0215	16.2268	-2.66383	6.33712	9.36972	7.63413	4.4409e-07
lnc27020	19.8806	ef1α	14.9551	4.92545		16.2268	-11.3014	2523.82			lnc27020	29.2741	ef1α	15.1884	14.0857		16.2268	-2.14119	4.41125
lnc27020	19.7001	ef1α	14.7406	4.95948		16.2268	-11.2674	2464.98			lnc27020	29.5232	ef1α	15.1075	14.4157		16.2268	-1.81115	3.50921
lnc27020	23.2142	ef1α	14.9906	8.2236	8.24524	16.2268	-8.00324	256.576			lnc27020	28.9773	ef1α	14.3106	14.6667	14.7609	16.2268	-1.56018	2.94891
lnc27020	23.1265	ef1α	14.8671	8.25941		16.2268	-7.96743	250.285			lnc27020	28.6367	ef1α	14.107	14.5297		16.2268	-1.69719	3.24268
lnc27020	23.0675	ef1α	14.8148	8.25271		16.2268	-7.97413	251.45			lnc27020	29.0594	ef1α	13.9729	15.0865		16.2268	-1.14039	2.2044
lnc27020	19.8813	ef1α	14.3304	5.55091	5.43691	16.2268	-10.6759	1635.97			lnc27020	29.251	ef1α	14.8156	14.4354	14.5773	16.2268	-1.79144	3.4616
lnc27020	19.8754	ef1α	14.4978	5.37762		16.2268	-10.8492	1844.76			lnc27020	29.6742	ef1α	15.0735	14.6007		16.2268	-1.62616	3.0869
lnc27020	20.0661	ef1α	14.6839	5.3822		16.2268	-10.8446	1838.92			lnc27020	29.8948	ef1α	15.1991	14.6957		16.2268	-1.53114	2.89015
lnc27020	20.6129	ef1α	14.8311	5.78175	5.85662	16.2268	-10.4451	1394.08			lnc27020	28.5619	ef1α	15.7083	12.8536	12.8815	16.2268	-3.3732	10.3618
lnc27020	20.7115	ef1α	14.83	5.88148		16.2268	-10.3454	1300.96			lnc27020	28.8467	ef1α	15.774	13.0727		16.2268	-3.1541	8.9018
lnc27020	20.8411	ef1α	14.9345	5.90665		16.2268	-10.3202	1278.46			lnc27020	28.4995	ef1α	15.7813	12.7182		16.2268	-3.50861	11.3815
lnc27020	19.0917	ef1α	14.47	4.62163	4.50524	16.2268	-11.6052	3115.41			lnc27020	27.787	ef1α	15.8904	11.8965	11.9239	16.2268	-4.3303	20.1164
lnc27020	19.0779	ef1α	14.6297	4.44822		16.2268	-11.7786	3513.32			lnc27020	27.8827	ef1α	15.916	11.9667		16.2268	-4.2601	19.161
lnc27020	19.0457	ef1α	14.5998	4.44587		16.2268	-11.781	3519.06			lnc27020	27.8815	ef1α	15.9731	11.9084		16.2268	-4.31844	19.9517
lnc27020	20.9389	ef1α	15.6046	5.33428	5.28178	16.2268	-10.8926	1901.03			lnc27020	28.8913	ef1α	16.4091	12.4822	12.3084	16.2268	-3.74465	13.4046
lnc27020	20.9149	ef1α	15.6125	5.30243		16.2268	-10.9244	1943.45			lnc27020	28.2554	ef1α	16.4215	11.8339		16.2268	-4.39291	21.0086
lnc27020	20.8982	ef1α	15.6895	5.20863		16.2268	-11.0182	2074.02			lnc27020	29.0817	ef1α	16.4725	12.6091		16.2268	-3.6177	12.2754
lnc52064	19.6951	ef1α	15.0401	4.65502	4.71577	16.2268	-11.5718	3044.14	4488.91		lnc52064	27.9496	ef1α	14.1181	13.8315	13.2008	16.2268	-2.39536	5.26108	8.04347	9.12433	2.4061e-11
lnc52064	19.8053	ef1α	14.9537	4.85154		16.2268	-11.3753	2656.48			lnc52064	27.6526	ef1α	14.5804	13.0722		16.2268	-3.15465	8.90519
lnc52064	19.6139	ef1α	14.9732	4.64075		16.2268	-11.5861	3074.4			lnc52064	27.4523	ef1α	14.7536	12.6988		16.2268	-3.52806	11.5359
lnc52064	20.0327	ef1α	15.0647	4.96802	5.02726	16.2268	-11.2588	2450.43			lnc52064	29.4063	ef1α	13.7436	15.6627	15.1317	16.2268	-0.564105	1.47847
lnc52064	20.0409	ef1α	14.9403	5.10066		16.2268	-11.1262	2235.19			lnc52064	29.1697	ef1α	14.0521	15.1175		16.2268	-1.1093	2.15741
lnc52064	19.873	ef1α	14.8599	5.0131		16.2268	-11.2137	2375.04			lnc52064	28.7536	ef1α	14.1389	14.6148		16.2268	-1.61207	3.0569
lnc52064	19.02	ef1α	14.4787	4.54129	4.32926	16.2268	-11.6855	3293.83			lnc52064	29.147	ef1α	14.9835	14.1635	13.8645	16.2268	-2.06337	4.1796
lnc52064	18.8936	ef1α	14.5512	4.34243		16.2268	-11.8844	3780.62			lnc52064	29.0917	ef1α	15.1639	13.9278		16.2268	-2.29905	4.92133
lnc52064	18.8532	ef1α	14.7491	4.10404		16.2268	-12.1228	4459.9			lnc52064	28.7442	ef1α	15.242	13.5021		16.2268	-2.72472	6.61034
lnc52064	18.9195	ef1α	14.8311	4.08838	4.11198	16.2268	-12.1385	4508.6			lnc52064	28.4386	ef1α	15.7083	12.7303	12.8211	16.2268	-3.49654	11.2866
lnc52064	19.029	ef1α	14.83	4.199		16.2268	-12.0278	4175.81			lnc52064	28.6952	ef1α	15.774	12.9213		16.2268	-3.30558	9.88735
lnc52064	18.983	ef1α	14.9345	4.04857		16.2268	-12.1783	4634.72			lnc52064	28.5931	ef1α	15.7813	12.8119		16.2268	-3.41497	10.6662
lnc52064	18.3709	ef1α	14.47	3.90087	3.87568	16.2268	-12.326	5134.37			lnc52064	28.1929	ef1α	15.8904	12.3024	12.4173	16.2268	-3.92442	15.1833
lnc52064	18.5046	ef1α	14.6297	3.8749		16.2268	-12.3519	5227.62			lnc52064	28.4609	ef1α	15.916	12.5449		16.2268	-3.68195	12.8345
lnc52064	18.4511	ef1α	14.5998	3.85126		16.2268	-12.3756	5313.97			lnc52064	28.3777	ef1α	15.9731	12.4046		16.2268	-3.82225	14.1453
lnc52064	18.8163	ef1α	15.6046	3.21168	3.23546	16.2268	-13.0152	8278.52			lnc52064	29.9472	ef1α	16.4091	13.5381	13.3188	16.2268	-2.68876	6.44758
lnc52064	18.8924	ef1α	15.6125	3.27988		16.2268	-12.947	7896.28			lnc52064	29.7162	ef1α	16.4215	13.2947		16.2268	-2.93216	7.63253
lnc52064	18.9044	ef1α	15.6895	3.21482		16.2268	-13.012	8260.51			lnc52064	29.5962	ef1α	16.4725	13.1237		16.2268	-3.10315	8.59296
lnc32111	30.9841	ef1α	15.0401	15.944	16.2268	16.2268	-0.282853	1.2166	26.9843		lnc32111	19.0649	ef1α	14.1181	4.94676	4.50722	16.2268	-11.2801	2486.8	11681.9	-8.75794	0.000296
lnc32111	31.1106	ef1α	14.9537	16.1569		16.2268	-0.0699336	1.04967			lnc32111	19.0765	ef1α	14.5804	4.49605		16.2268	-11.7308	3398.76
lnc32111	31.5528	ef1α	14.9732	16.5796		16.2268	0.352786	0.78307			lnc32111	18.8324	ef1α	14.7536	4.07883		16.2268	-12.148	4538.52
lnc32111	29.2454	ef1α	15.0647	14.1806	14.3387	16.2268	-2.04619	4.13014			lnc32111	19.3863	ef1α	13.7436	5.64271	5.25925	16.2268	-10.5841	1535.11
lnc32111	29.0927	ef1α	14.9403	14.1524		16.2268	-2.07445	4.21185			lnc32111	19.189	ef1α	14.0521	5.13683		16.2268	-11.09	2179.85
lnc32111	29.5429	ef1α	14.8599	14.683		16.2268	-1.54386	2.91573			lnc32111	19.1371	ef1α	14.1389	4.9982		16.2268	-11.2286	2399.71
lnc32111	29.1711	ef1α	14.4787	14.6924	14.4895	16.2268	-1.53444	2.89676			lnc32111	16.4637	ef1α	14.9835	1.48018	1.29108	16.2268	-14.7467	27490.8
lnc32111	29.2394	ef1α	14.5512	14.6882		16.2268	-1.53863	2.90519			lnc32111	16.3624	ef1α	15.1639	1.19849		16.2268	-15.0283	33418.3
lnc32111	28.8371	ef1α	14.7491	14.0879		16.2268	-2.13889	4.40424			lnc32111	16.4366	ef1α	15.242	1.19458		16.2268	-15.0323	33508.9
lnc32111	27.1198	ef1α	14.8311	12.2887	12.1643	16.2268	-3.93812	15.3283			lnc32111	19.4654	ef1α	15.7083	3.75705	3.71256	16.2268	-12.4698	5672.57
lnc32111	27.1578	ef1α	14.83	12.3278		16.2268	-3.89903	14.9185			lnc32111	19.4301	ef1α	15.774	3.65619		16.2268	-12.5707	6083.36
lnc32111	26.8109	ef1α	14.9345	11.8764		16.2268	-4.35046	20.3994			lnc32111	19.5057	ef1α	15.7813	3.72444		16.2268	-12.5024	5802.26
lnc32111	25.6431	ef1α	14.47	11.1731	11.2236	16.2268	-5.05374	33.2144			lnc32111	19.325	ef1α	15.8904	3.43456	3.33647	16.2268	-12.7923	7093.5
lnc32111	25.5164	ef1α	14.6297	10.8867		16.2268	-5.34015	40.5083			lnc32111	19.2155	ef1α	15.916	3.29954		16.2268	-12.9273	7789.41
lnc32111	26.2109	ef1α	14.5998	11.6111		16.2268	-4.61577	24.5181			lnc32111	19.2484	ef1α	15.9731	3.2753		16.2268	-12.9515	7921.42
lnc32111	24.435	ef1α	15.6046	8.83043	9.69913	16.2268	-7.39642	168.478			lnc32111	18.3367	ef1α	16.4091	1.92757	1.96477	16.2268	-14.2993	20160.9
lnc32111	26.2151	ef1α	15.6125	10.6026		16.2268	-5.62424	49.3249			lnc32111	18.3894	ef1α	16.4215	1.96785		16.2268	-14.259	19605.7
lnc32111	25.3539	ef1α	15.6895	9.66437		16.2268	-6.56247	94.5151			lnc32111	18.4714	ef1α	16.4725	1.99888		16.2268	-14.228	19188.5
lnc16229	27.3751	ef1α	15.0401	12.335	12.0264	16.2268	-3.89184	14.8444	19.0952		lnc16229	17.4319	ef1α	14.1181	3.31376	3.26421	16.2268	-12.9131	7713.03	6486.31	-8.40804	0.000705
lnc16229	26.954	ef1α	14.9537	12.0003		16.2268	-4.22655	18.7205			lnc16229	17.8207	ef1α	14.5804	3.24029		16.2268	-12.9866	8115.98
lnc16229	26.717	ef1α	14.9732	11.7438		16.2268	-4.48301	22.3626			lnc16229	17.9921	ef1α	14.7536	3.23857		16.2268	-12.9883	8125.65
lnc16229	26.1588	ef1α	15.0647	11.0941	11.2205	16.2268	-5.13275	35.0842			lnc16229	20.8454	ef1α	13.7436	7.1018	6.87233	16.2268	-9.12504	558.354
lnc16229	26.2247	ef1α	14.9403	11.2845		16.2268	-4.94239	30.7473			lnc16229	20.7422	ef1α	14.0521	6.69004		16.2268	-9.5368	742.783
lnc16229	26.143	ef1α	14.8599	11.2831		16.2268	-4.94377	30.7767			lnc16229	20.964	ef1α	14.1389	6.82515		16.2268	-9.40169	676.379
lnc16229	26.4275	ef1α	14.4787	11.9489	11.2053	16.2268	-4.27798	19.4			lnc16229	16.8169	ef1α	14.9835	1.83335	1.95536	16.2268	-14.3935	21521.5
lnc16229	25.4113	ef1α	14.5512	10.8602		16.2268	-5.36667	41.2601			lnc16229	17.1678	ef1α	15.1639	2.0039		16.2268	-14.2229	19121.9
lnc16229	25.5559	ef1α	14.7491	10.8068		16.2268	-5.42007	42.8158			lnc16229	17.2709	ef1α	15.242	2.02882		16.2268	-14.198	18794.5
lnc16229	28.0066	ef1α	14.8311	13.1755	13.5393	16.2268	-3.05137	8.28996			lnc16229	19.4625	ef1α	15.7083	3.75417	3.96166	16.2268	-12.4727	5683.93
lnc16229	29.2599	ef1α	14.83	14.4299		16.2268	-1.79698	3.47492			lnc16229	19.842	ef1α	15.774	4.06806		16.2268	-12.1588	4572.53
lnc16229	27.9471	ef1α	14.9345	13.0126		16.2268	-3.21419	9.28043			lnc16229	19.844	ef1α	15.7813	4.06275		16.2268	-12.1641	4589.4
lnc16229	27.6585	ef1α	14.47	13.1885	13.1521	16.2268	-3.03834	8.21546			lnc16229	21.9183	ef1α	15.8904	6.02791	5.97981	16.2268	-10.1989	1175.4
lnc16229	27.8304	ef1α	14.6297	13.2006		16.2268	-3.02619	8.14656			lnc16229	21.923	ef1α	15.916	6.00697		16.2268	-10.2199	1192.58
lnc16229	27.6669	ef1α	14.5998	13.0672		16.2268	-3.15968	8.93634			lnc16229	21.8776	ef1α	15.9731	5.90455		16.2268	-10.3223	1280.32
lnc16229	28.3683	ef1α	15.6046	12.7636	12.461	16.2268	-3.4632	11.0287			lnc16229	20.576	ef1α	16.4091	4.16688	4.15912	16.2268	-12.06	4269.84
lnc16229	28.0485	ef1α	15.6125	12.436		16.2268	-3.79082	13.8405			lnc16229	20.6485	ef1α	16.4215	4.22698		16.2268	-11.9999	4095.6
lnc16229	27.8729	ef1α	15.6895	12.1834		16.2268	-4.04348	16.4896			lnc16229	20.556	ef1α	16.4725	4.08349		16.2268	-12.1433	4523.88
lnc15672	27.7955	ef1α	15.0401	12.7554	12.7757	16.2268	-3.47148	11.0923	15.8252		lnc15672	17.631	ef1α	14.1181	3.51294	3.02246	16.2268	-12.7139	6718.37	6602.78	-8.7047	0.000446
lnc15672	27.7842	ef1α	14.9537	12.8305		16.2268	-3.39633	10.5293			lnc15672	17.4625	ef1α	14.5804	2.88206		16.2268	-13.3448	10403.5
lnc15672	27.7143	ef1α	14.9732	12.7411		16.2268	-3.48575	11.2025			lnc15672	17.426	ef1α	14.7536	2.67238		16.2268	-13.5545	12030.9
lnc15672	26.7834	ef1α	15.0647	11.7187	11.7588	16.2268	-4.50817	22.756			lnc15672	20.9629	ef1α	13.7436	7.21929	6.73302	16.2268	-9.00755	514.688
lnc15672	26.5979	ef1α	14.9403	11.6576		16.2268	-4.56921	23.7393			lnc15672	20.691	ef1α	14.0521	6.63888		16.2268	-9.58796	769.599
lnc15672	26.7601	ef1α	14.8599	11.9002		16.2268	-4.32664	20.0655			lnc15672	20.4798	ef1α	14.1389	6.3409		16.2268	-9.88594	946.159
lnc15672	26.1546	ef1α	14.4787	11.676	11.4815	16.2268	-4.55088	23.4396			lnc15672	17.3559	ef1α	14.9835	2.37236	2.0798	16.2268	-13.8545	14812
lnc15672	26.01	ef1α	14.5512	11.4589		16.2268	-4.76798	27.2461			lnc15672	17.2827	ef1α	15.1639	2.11882		16.2268	-14.108	17657.9
lnc15672	26.0589	ef1α	14.7491	11.3098		16.2268	-4.91706	30.2123			lnc15672	16.9903	ef1α	15.242	1.74822		16.2268	-14.4786	22829.7
lnc15672	27.7551	ef1α	14.8311	12.924	12.9486	16.2268	-3.30287	9.86876			lnc15672	19.8058	ef1α	15.7083	4.09751	4.00411	16.2268	-12.1293	4480.15
lnc15672	27.5625	ef1α	14.83	12.7325		16.2268	-3.49437	11.2697			lnc15672	19.7261	ef1α	15.774	3.95217		16.2268	-12.2747	4954.99
lnc15672	28.1238	ef1α	14.9345	13.1893		16.2268	-3.03754	8.21092			lnc15672	19.7439	ef1α	15.7813	3.96266		16.2268	-12.2642	4919.12
lnc15672	27.4213	ef1α	14.47	12.9513	12.9004	16.2268	-3.27556	9.68373			lnc15672	21.7531	ef1α	15.8904	5.86262	5.84871	16.2268	-10.3642	1318.08
lnc15672	27.3358	ef1α	14.6297	12.7061		16.2268	-3.52076	11.4777			lnc15672	21.7019	ef1α	15.916	5.78595		16.2268	-10.4409	1390.02
lnc15672	27.6435	ef1α	14.5998	13.0437		16.2268	-3.18314	9.0828			lnc15672	21.8707	ef1α	15.9731	5.89756		16.2268	-10.3293	1286.54
lnc15672	27.8867	ef1α	15.6046	12.282	12.3209	16.2268	-3.94479	15.3993			lnc15672	20.4914	ef1α	16.4091	4.08228	4.05763	16.2268	-12.1446	4527.69
lnc15672	27.9597	ef1α	15.6125	12.3472		16.2268	-3.87966	14.7195			lnc15672	20.4742	ef1α	16.4215	4.05266		16.2268	-12.1742	4621.62
lnc15672	28.0231	ef1α	15.6895	12.3336		16.2268	-3.89325	14.8589			lnc15672	20.5105	ef1α	16.4725	4.03794		16.2268	-12.1889	4669.01
lnc55405	24.4664	ef1α	15.0401	9.42629	9.67326	16.2268	-6.80055	111.473	85.9503		lnc55405	22.6164	ef1α	14.1181	8.49832	8.16249	16.2268	-7.72852	212.088	343.94	-2.00058	6.2112e-08
lnc55405	24.5852	ef1α	14.9537	9.63146		16.2268	-6.59538	96.6954			lnc55405	22.7224	ef1α	14.5804	8.14196		16.2268	-8.08489	271.514
lnc55405	24.9352	ef1α	14.9732	9.96203		16.2268	-6.26481	76.8944			lnc55405	22.6008	ef1α	14.7536	7.8472		16.2268	-8.37964	333.06
lnc55405	24.1204	ef1α	15.0647	9.05568	9.34872	16.2268	-7.17116	144.124			lnc55405	22.8234	ef1α	13.7436	9.07983	8.78322	16.2268	-7.14702	141.731
lnc55405	24.3681	ef1α	14.9403	9.42786		16.2268	-6.79898	111.351			lnc55405	22.734	ef1α	14.0521	8.68191		16.2268	-7.54493	186.746
lnc55405	24.4226	ef1α	14.8599	9.56262		16.2268	-6.66422	101.422			lnc55405	22.7268	ef1α	14.1389	8.58792		16.2268	-7.63892	199.317
lnc55405	24.5349	ef1α	14.4787	10.0562	10.1178	16.2268	-6.17066	72.0368			lnc55405	22.8308	ef1α	14.9835	7.84732	7.54456	16.2268	-8.37952	333.032
lnc55405	24.6643	ef1α	14.5512	10.1132		16.2268	-6.11369	69.2475			lnc55405	22.6371	ef1α	15.1639	7.47321		16.2268	-8.75363	431.624
lnc55405	24.9332	ef1α	14.7491	10.1841		16.2268	-6.04274	65.9243			lnc55405	22.5552	ef1α	15.242	7.31316		16.2268	-8.91368	482.265
lnc55405	24.4934	ef1α	14.8311	9.66227	9.68589	16.2268	-6.56457	94.6526			lnc55405	23.7385	ef1α	15.7083	8.03022	7.98809	16.2268	-8.19662	293.379
lnc55405	24.5716	ef1α	14.83	9.7416		16.2268	-6.48524	89.5884			lnc55405	23.7086	ef1α	15.774	7.93462		16.2268	-8.29222	313.478
lnc55405	24.5883	ef1α	14.9345	9.65381		16.2268	-6.57303	95.209			lnc55405	23.7807	ef1α	15.7813	7.99942		16.2268	-8.22742	299.708
lnc55405	24.7713	ef1α	14.47	10.3013	10.2064	16.2268	-5.92555	60.7811			lnc55405	22.8224	ef1α	15.8904	6.93194	6.96612	16.2268	-9.2949	628.122
lnc55405	24.7857	ef1α	14.6297	10.1559		16.2268	-6.0709	67.2236			lnc55405	22.9026	ef1α	15.916	6.98664		16.2268	-9.2402	604.752
lnc55405	24.7618	ef1α	14.5998	10.162		16.2268	-6.06482	66.9413			lnc55405	22.9529	ef1α	15.9731	6.97978		16.2268	-9.24706	607.634
lnc55405	25.5431	ef1α	15.6046	9.93853	10.029	16.2268	-6.28831	78.1575			lnc55405	25.9657	ef1α	16.4091	9.55658	8.30289	16.2268	-6.67026	101.847
lnc55405	25.9875	ef1α	15.6125	10.375		16.2268	-5.85182	57.7529			lnc55405	24.0405	ef1α	16.4215	7.61897		16.2268	-8.60787	390.145
lnc55405	25.463	ef1α	15.6895	9.77346		16.2268	-6.45338	87.6319			lnc55405	24.2056	ef1α	16.4725	7.7331		16.2268	-8.49374	360.47

## Sheet: circRNA
RNA-Seq
geneID	log2FoldChange (F vs M)	pvalue	TPM(M1)	TPM(M2)	TPM(M3)	TPM(F1)	TPM(F2)	TPM(F3)
circ1083	4.08169	4.1753e-41	12.9593	14.6936	20.7691	238.241	299.457	282.739
circ1243	2.17426	9.01399e-20	67.3884	52.0953	42.8363	228.769	278.39	225.753
circ1021	1.4793	1.54565e-51	230.676	257.805	218.076	638.222	666.631	664.107
circ546	1.77289	1.83493e-28	84.2355	92.1687	93.461	328.583	280.647	312.693
circ464	-4.09695	8.28269e-103	566.322	551.676	560.766	22.5855	39.1251	36.5296
circ389	-7.33058	4.82612e-60	616.863	577.056	469.901	1.45713	7.52405	1.46118
circ823	-5.58541	7.49358e-46	250.115	300.55	264.806	5.09995	9.78127	2.19177
circ668	-7.37329	1.23892e-22	154.216	166.972	167.451	1.45713	0	1.46118
Female											Male
circRNAs	Ct	Reference gene	Ct	∆Ct				2-∆∆Ct			circRNAs	Ct	Reference gene	Ct	∆Ct				2-∆∆Ct		log2FoldChange (F vs M)	pvalue
circ1083	19.9534	ef1α	15.0401	4.91332	4.84732	14.183	-9.26973	617.258	531.855		circ1083	24.0922	ef1α	14.1181	9.97412	9.61971	14.183	-4.20893	18.4933	22.2166	4.58132	1.0529e-10
circ1083	19.871	ef1α	14.9537	4.91728		14.183	-9.26577	615.565			circ1083	24.1593	ef1α	14.5804	9.57888		14.183	-4.60417	24.3216
circ1083	19.6845	ef1α	14.9732	4.71136		14.183	-9.47169	710.007			circ1083	24.0597	ef1α	14.7536	9.30613		14.183	-4.87692	29.3833
circ1083	20.8797	ef1α	15.0647	5.81497	5.75987	14.183	-8.36808	330.403			circ1083	23.9058	ef1α	13.7436	10.1622	9.64054	14.183	-4.02084	16.2328
circ1083	20.7087	ef1α	14.9403	5.7684		14.183	-8.41465	341.242			circ1083	23.5843	ef1α	14.0521	9.53213		14.183	-4.65092	25.1227
circ1083	20.5562	ef1α	14.8599	5.69624		14.183	-8.48681	358.743			circ1083	23.3662	ef1α	14.1389	9.22728		14.183	-4.95577	31.0338
circ1083	19.7322	ef1α	14.4787	5.25351	5.18039	14.183	-8.92954	487.596			circ1083	24.8213	ef1α	14.9835	9.83773	9.68797	14.183	-4.34532	20.3269
circ1083	19.7261	ef1α	14.5512	5.17498		14.183	-9.00807	514.871			circ1083	24.7088	ef1α	15.1639	9.5449		14.183	-4.63815	24.9012
circ1083	19.8618	ef1α	14.7491	5.11267		14.183	-9.07038	537.595			circ1083	24.9233	ef1α	15.242	9.68128		14.183	-4.50177	22.6551
circ1083	19.5652	ef1α	14.8311	4.73409	4.72525	14.183	-9.44896	698.91			circ1083	26.9517	ef1α	15.7083	11.2434	10.5799	14.183	-2.93963	7.67214
circ1083	19.615	ef1α	14.83	4.78495		14.183	-9.3981	674.7			circ1083	25.9804	ef1α	15.774	10.2065		14.183	-3.97656	15.7422
circ1083	19.5912	ef1α	14.9345	4.65671		14.183	-9.52634	737.419			circ1083	26.0711	ef1α	15.7813	10.2898		14.183	-3.89323	14.8586
circ1083	19.1335	ef1α	14.47	4.66345	4.49793	14.183	-9.5196	733.984			circ1083	25.3039	ef1α	15.8904	9.4135	9.39137	14.183	-4.76955	27.2758
circ1083	18.9683	ef1α	14.6297	4.33862		14.183	-9.84443	919.323			circ1083	25.3381	ef1α	15.916	9.42209		14.183	-4.76096	27.1138
circ1083	19.0915	ef1α	14.5998	4.49173		14.183	-9.69132	826.755			circ1083	25.3116	ef1α	15.9731	9.33851		14.183	-4.84454	28.7311
circ1083	22.5632	ef1α	15.6046	6.95864	6.89524	14.183	-7.22441	149.543			circ1083	26.1617	ef1α	16.4091	9.75257	9.72312	14.183	-4.43048	21.563
circ1083	22.4881	ef1α	15.6125	6.87563		14.183	-7.30742	158.4			circ1083	26.1498	ef1α	16.4215	9.72828		14.183	-4.45477	21.929
circ1083	22.541	ef1α	15.6895	6.85147		14.183	-7.33158	161.075			circ1083	26.161	ef1α	16.4725	9.68851		14.183	-4.49454	22.542
circ1243	18.2402	ef1α	15.0401	3.20006	3.19533	14.183	-10.983	2023.99	2165.16		circ1243	23.5884	ef1α	14.1181	9.47032	9.40508	14.183	-4.71273	26.2224	52.0315	5.37894	3.8494e-13
circ1243	18.26	ef1α	14.9537	3.3063		14.183	-10.8767	1880.3			circ1243	23.9494	ef1α	14.5804	9.36899		14.183	-4.81406	28.1305
circ1243	18.0528	ef1α	14.9732	3.07963		14.183	-11.1034	2200.2			circ1243	24.1295	ef1α	14.7536	9.37593		14.183	-4.80712	27.9954
circ1243	17.7527	ef1α	15.0647	2.68801	2.6669	14.183	-11.495	2886.38			circ1243	23.3154	ef1α	13.7436	9.57182	9.57467	14.183	-4.61123	24.4409
circ1243	17.6519	ef1α	14.9403	2.71163		14.183	-11.4714	2839.51			circ1243	23.6117	ef1α	14.0521	9.55952		14.183	-4.62353	24.6503
circ1243	17.461	ef1α	14.8599	2.60106		14.183	-11.582	3065.67			circ1243	23.7315	ef1α	14.1389	9.59267		14.183	-4.59038	24.0904
circ1243	18.0316	ef1α	14.4787	3.55288	3.25251	14.183	-10.6302	1584.89			circ1243	22.7364	ef1α	14.9835	7.75288	7.79665	14.183	-6.43017	86.2333
circ1243	17.8366	ef1α	14.5512	3.28546		14.183	-10.8976	1907.67			circ1243	22.984	ef1α	15.1639	7.82008		14.183	-6.36297	82.3087
circ1243	17.6683	ef1α	14.7491	2.91917		14.183	-11.2639	2459.03			circ1243	23.059	ef1α	15.242	7.81701		14.183	-6.36604	82.4841
circ1243	18.3345	ef1α	14.8311	3.50341	3.4362	14.183	-10.6796	1640.18			circ1243	24.6501	ef1α	15.7083	8.94176	8.97217	14.183	-5.24129	37.8255
circ1243	18.2943	ef1α	14.83	3.46428		14.183	-10.7188	1685.28			circ1243	24.791	ef1α	15.774	9.01708		14.183	-5.16597	35.9015
circ1243	18.2754	ef1α	14.9345	3.34091		14.183	-10.8421	1835.73			circ1243	24.7389	ef1α	15.7813	8.95767		14.183	-5.22538	37.4106
circ1243	17.9278	ef1α	14.47	3.45774	3.31744	14.183	-10.7253	1692.94			circ1243	24.3211	ef1α	15.8904	8.4307	8.41642	14.183	-5.75235	53.9052
circ1243	17.83	ef1α	14.6297	3.20026		14.183	-10.9828	2023.71			circ1243	24.3107	ef1α	15.916	8.39468		14.183	-5.78837	55.2678
circ1243	17.8941	ef1α	14.5998	3.29431		14.183	-10.8887	1895.99			circ1243	24.397	ef1α	15.9731	8.42389		14.183	-5.75916	54.1603
circ1243	18.557	ef1α	15.6046	2.95235	2.92468	14.183	-11.2307	2403.14			circ1243	24.1491	ef1α	16.4091	7.74002	7.77095	14.183	-6.44303	87.0055
circ1243	18.562	ef1α	15.6125	2.94947		14.183	-11.2336	2407.93			circ1243	24.1801	ef1α	16.4215	7.75862		14.183	-6.42443	85.8906
circ1243	18.5618	ef1α	15.6895	2.87223		14.183	-11.3108	2540.36			circ1243	24.2867	ef1α	16.4725	7.8142		14.183	-6.36885	82.6446
circ1021	17.9536	ef1α	15.0401	2.91343	2.97916	14.183	-11.2696	2468.84	2576.1		circ1021	21.2558	ef1α	14.1181	7.13773	6.65511	14.183	-7.04532	132.085	257.848	3.32059	1.7586e-11
circ1021	18.0294	ef1α	14.9537	3.07574		14.183	-11.1073	2206.15			circ1021	21.1135	ef1α	14.5804	6.53305		14.183	-7.65	200.853
circ1021	17.9215	ef1α	14.9732	2.94832		14.183	-11.2347	2409.85			circ1021	21.0481	ef1α	14.7536	6.29455		14.183	-7.8885	236.96
circ1021	17.3755	ef1α	15.0647	2.31083	2.29046	14.183	-11.8722	3748.81			circ1021	20.6227	ef1α	13.7436	6.87914	6.48701	14.183	-7.30391	158.014
circ1021	17.4241	ef1α	14.9403	2.48377		14.183	-11.6993	3325.32			circ1021	20.4489	ef1α	14.0521	6.39674		14.183	-7.78631	220.756
circ1021	16.9367	ef1α	14.8599	2.07677		14.183	-12.1063	4409.12			circ1021	20.324	ef1α	14.1389	6.18515		14.183	-7.9979	255.628
circ1021	17.8798	ef1α	14.4787	3.40112	3.17913	14.183	-10.7819	1760.69			circ1021	20.5061	ef1α	14.9835	5.52257	5.42554	14.183	-8.66048	404.637
circ1021	17.7191	ef1α	14.5512	3.16797		14.183	-11.0151	2069.52			circ1021	20.5074	ef1α	15.1639	5.34352		14.183	-8.83953	458.105
circ1021	17.7174	ef1α	14.7491	2.96828		14.183	-11.2148	2376.74			circ1021	20.6526	ef1α	15.242	5.41053		14.183	-8.77251	437.311
circ1021	17.9618	ef1α	14.8311	3.13066	3.06738	14.183	-11.0524	2123.74			circ1021	22.3315	ef1α	15.7083	6.62321	6.51847	14.183	-7.55984	188.685
circ1021	17.9415	ef1α	14.83	3.11147		14.183	-11.0716	2152.18			circ1021	22.2124	ef1α	15.774	6.43843		14.183	-7.74462	214.468
circ1021	17.8945	ef1α	14.9345	2.96001		14.183	-11.223	2390.4			circ1021	22.275	ef1α	15.7813	6.49376		14.183	-7.68929	206.399
circ1021	17.6457	ef1α	14.47	3.17569	2.97062	14.183	-11.0074	2058.47			circ1021	22.3138	ef1α	15.8904	6.42332	6.40975	14.183	-7.75973	216.726
circ1021	17.4427	ef1α	14.6297	2.81301		14.183	-11.37	2646.81			circ1021	22.3287	ef1α	15.916	6.41269		14.183	-7.77036	218.329
circ1021	17.5229	ef1α	14.5998	2.92316		14.183	-11.2599	2452.25			circ1021	22.3663	ef1α	15.9731	6.39324		14.183	-7.78981	221.293
circ1021	18.4964	ef1α	15.6046	2.8918	2.84583	14.183	-11.2913	2506.14			circ1021	22.414	ef1α	16.4091	6.00496	6.0015	14.183	-8.17809	289.635
circ1021	18.51	ef1α	15.6125	2.89746		14.183	-11.2856	2496.32			circ1021	22.4072	ef1α	16.4215	5.98572		14.183	-8.19733	293.523
circ1021	18.4378	ef1α	15.6895	2.74821		14.183	-11.4348	2768.4			circ1021	22.4863	ef1α	16.4725	6.01382		14.183	-8.16923	287.86
circ546	15.6156	ef1α	15.0401	0.575479	0.797758	14.183	-13.6076	12482.1	10479.9		circ546	19.0231	ef1α	14.1181	4.90498	4.52232	14.183	-9.27807	620.837	1038.53	3.33502	3.5694e-10
circ546	15.7888	ef1α	14.9537	0.835064		14.183	-13.348	10426.6			circ546	19.0044	ef1α	14.5804	4.42403		14.183	-9.75902	866.479
circ546	15.9559	ef1α	14.9732	0.982732		14.183	-13.2003	9412.21			circ546	18.9915	ef1α	14.7536	4.23795		14.183	-9.9451	985.762
circ546	15.6044	ef1α	15.0647	0.539741	0.724339	14.183	-13.6433	12795.1			circ546	18.8415	ef1α	13.7436	5.09788	4.67029	14.183	-9.08517	543.135
circ546	15.6338	ef1α	14.9403	0.693548		14.183	-13.4895	11501.2			circ546	18.5958	ef1α	14.0521	4.54369		14.183	-9.63936	797.508
circ546	15.7997	ef1α	14.8599	0.939727		14.183	-13.2433	9697			circ546	18.5082	ef1α	14.1389	4.36931		14.183	-9.81374	899.977
circ546	14.7757	ef1α	14.4787	0.297027	0.259907	14.183	-13.886	15139.4			circ546	18.225	ef1α	14.9835	3.2415	3.22419	14.183	-10.9415	1966.68
circ546	14.7976	ef1α	14.5512	0.246451		14.183	-13.9366	15679.6			circ546	18.3598	ef1α	15.1639	3.19586		14.183	-10.9872	2029.89
circ546	14.9854	ef1α	14.7491	0.236242		14.183	-13.9468	15790.9			circ546	18.4773	ef1α	15.242	3.23521		14.183	-10.9478	1975.27
circ546	16.0903	ef1α	14.8311	1.25921	1.27021	14.183	-12.9238	7770.76			circ546	20.0968	ef1α	15.7083	4.38847	4.25678	14.183	-9.79458	888.101
circ546	16.1081	ef1α	14.83	1.27811		14.183	-12.9049	7669.61			circ546	20.0484	ef1α	15.774	4.2745		14.183	-9.90855	961.107
circ546	16.2078	ef1α	14.9345	1.27332		14.183	-12.9097	7695.15			circ546	19.8886	ef1α	15.7813	4.10738		14.183	-10.0757	1079.14
circ546	16.1027	ef1α	14.47	1.63265	1.61566	14.183	-12.5504	5998.56			circ546	20.8913	ef1α	15.8904	5.00083	4.85571	14.183	-9.18222	580.928
circ546	16.1277	ef1α	14.6297	1.49797		14.183	-12.6851	6585.53			circ546	20.6625	ef1α	15.916	4.74653		14.183	-9.43652	692.907
circ546	16.3161	ef1α	14.5998	1.71636		14.183	-12.4667	5660.41			circ546	20.7928	ef1α	15.9731	4.81975		14.183	-9.3633	658.618
circ546	16.2903	ef1α	15.6046	0.685667	0.700976	14.183	-13.4974	11564.2			circ546	20.5835	ef1α	16.4091	4.17438	4.14882	14.183	-10.0087	1030.18
circ546	16.2856	ef1α	15.6125	0.673092		14.183	-13.51	11665.5			circ546	20.6047	ef1α	16.4215	4.18324		14.183	-9.99981	1023.86
circ546	16.4337	ef1α	15.6895	0.744169		14.183	-13.4389	11104.7			circ546	20.5613	ef1α	16.4725	4.08883		14.183	-10.0942	1093.11
circ464	25.4445	ef1α	15.0401	10.4044	10.7511	14.183	-3.77866	13.7243	6.67885		circ464	23.187	ef1α	14.1181	9.0689	8.66742	14.183	-5.11415	34.6347	38.0822	-2.51144	1.195e-07
circ464	25.8542	ef1α	14.9537	10.9005		14.183	-3.28253	9.73059			circ464	23.2223	ef1α	14.5804	8.64191		14.183	-5.54114	46.564
circ464	25.9215	ef1α	14.9732	10.9483		14.183	-3.23477	9.41373			circ464	23.045	ef1α	14.7536	8.29144		14.183	-5.89161	59.3678
circ464	26.5674	ef1α	15.0647	11.5027	11.8136	14.183	-2.68038	6.41025			circ464	23.8496	ef1α	13.7436	10.106	9.72502	14.183	-4.07705	16.8778
circ464	26.717	ef1α	14.9403	11.7767		14.183	-2.40634	5.30127			circ464	23.6931	ef1α	14.0521	9.64098		14.183	-4.54207	23.297
circ464	27.0214	ef1α	14.8599	12.1615		14.183	-2.02156	4.06021			circ464	23.567	ef1α	14.1389	9.42807		14.183	-4.75498	27.0017
circ464	25.8325	ef1α	14.4787	11.3538	11.4042	14.183	-2.82922	7.10688			circ464	23.5887	ef1α	14.9835	8.60517	8.22895	14.183	-5.57788	47.7651
circ464	26.0395	ef1α	14.5512	11.4884		14.183	-2.69468	6.47411			circ464	23.3055	ef1α	15.1639	8.14159		14.183	-6.04146	65.8659
circ464	26.1194	ef1α	14.7491	11.3703		14.183	-2.81277	7.02634			circ464	23.1821	ef1α	15.242	7.94009		14.183	-6.24296	75.7389
circ464	26.3445	ef1α	14.8311	11.5134	11.3911	14.183	-2.66962	6.36264			circ464	25.2105	ef1α	15.7083	9.50222	9.46749	14.183	-4.68083	25.6489
circ464	26.2723	ef1α	14.83	11.4422		14.183	-2.74081	6.68447			circ464	25.2595	ef1α	15.774	9.48552		14.183	-4.69753	25.9476
circ464	26.152	ef1α	14.9345	11.2175		14.183	-2.9655	7.81098			circ464	25.196	ef1α	15.7813	9.41471		14.183	-4.76834	27.2529
circ464	26.2096	ef1α	14.47	11.7396	11.4571	14.183	-2.44349	5.43957			circ464	24.9456	ef1α	15.8904	9.05514	8.9732	14.183	-5.12791	34.9667
circ464	25.9667	ef1α	14.6297	11.337		14.183	-2.84603	7.19019			circ464	24.8744	ef1α	15.916	8.95845		14.183	-5.2246	37.3905
circ464	25.8946	ef1α	14.5998	11.2948		14.183	-2.88825	7.40371			circ464	24.8791	ef1α	15.9731	8.906		14.183	-5.27705	38.7749
circ464	28.3371	ef1α	15.6046	12.7325	12.4482	14.183	-1.45056	2.73315			circ464	25.6815	ef1α	16.4091	9.27246	9.1502	14.183	-4.91059	30.0771
circ464	27.9363	ef1α	15.6125	12.3238		14.183	-1.85921	3.62809			circ464	25.5117	ef1α	16.4215	9.09017		14.183	-5.09288	34.1279
circ464	27.9777	ef1α	15.6895	12.2882		14.183	-1.89489	3.71894			circ464	25.5605	ef1α	16.4725	9.08796		14.183	-5.09509	34.1802
circ389	25.9711	ef1α	15.0401	10.931	10.9686	14.183	-3.25206	9.52723	18.2694		circ389	20.2548	ef1α	14.1181	6.13667	5.17835	14.183	-8.04638	264.364	1611.34	-6.46269	8.9e-05
circ389	26.0013	ef1α	14.9537	11.0476		14.183	-3.13547	8.78758			circ389	19.243	ef1α	14.5804	4.66258		14.183	-9.52047	734.426
circ389	25.9003	ef1α	14.9732	10.9271		14.183	-3.25591	9.55269			circ389	19.4894	ef1α	14.7536	4.7358		14.183	-9.44725	698.08
circ389	25.8344	ef1α	15.0647	10.7697	10.8325	14.183	-3.41339	10.6545			circ389	20.6044	ef1α	13.7436	6.8608	6.72053	14.183	-7.32225	160.036
circ389	25.7153	ef1α	14.9403	10.775		14.183	-3.40803	10.615			circ389	20.6898	ef1α	14.0521	6.63769		14.183	-7.54536	186.802
circ389	25.8129	ef1α	14.8599	10.9529		14.183	-3.23012	9.38349			circ389	20.802	ef1α	14.1389	6.66309		14.183	-7.51996	183.541
circ389	24.9142	ef1α	14.4787	10.4355	10.2093	14.183	-3.74757	13.4317			circ389	17.7374	ef1α	14.9835	2.75386	2.63598	14.183	-11.4292	2757.59
circ389	24.7612	ef1α	14.5512	10.21		14.183	-3.97304	15.7038			circ389	17.75	ef1α	15.1639	2.58607		14.183	-11.597	3097.7
circ389	24.7316	ef1α	14.7491	9.98248		14.183	-4.20057	18.3865			circ389	17.8101	ef1α	15.242	2.56801		14.183	-11.615	3136.71
circ389	25.3677	ef1α	14.8311	10.5365	10.5602	14.183	-3.6465	12.523			circ389	18.8142	ef1α	15.7083	3.10592	3.11283	14.183	-11.0771	2160.48
circ389	25.4798	ef1α	14.83	10.6497		14.183	-3.53333	11.5781			circ389	18.8995	ef1α	15.774	3.12553		14.183	-11.0575	2131.3
circ389	25.4288	ef1α	14.9345	10.4943		14.183	-3.68871	12.8947			circ389	18.8883	ef1α	15.7813	3.10703		14.183	-11.076	2158.81
circ389	24.925	ef1α	14.47	10.455	10.5265	14.183	-3.72809	13.2516			circ389	21.3703	ef1α	15.8904	5.47991	5.49726	14.183	-8.70314	416.779
circ389	25.1403	ef1α	14.6297	10.5106		14.183	-3.67243	12.75			circ389	21.4543	ef1α	15.916	5.53833		14.183	-8.64472	400.238
circ389	25.2139	ef1α	14.5998	10.6141		14.183	-3.56899	11.8679			circ389	21.4466	ef1α	15.9731	5.47353		14.183	-8.70952	418.627
circ389	24.1205	ef1α	15.6046	8.51592	8.5595	14.183	-5.66713	50.8132			circ389	18.8884	ef1α	16.4091	2.47935	2.4663	14.183	-11.7037	3335.52
circ389	24.1822	ef1α	15.6125	8.56965		14.183	-5.6134	48.9555			circ389	18.9047	ef1α	16.4215	2.48321		14.183	-11.6998	3326.62
circ389	24.2825	ef1α	15.6895	8.59292		14.183	-5.59013	48.1723			circ389	18.9089	ef1α	16.4725	2.43634		14.183	-11.7467	3436.46
circ823	26.6609	ef1α	15.0401	11.6208	11.9456	14.183	-2.56224	5.90622	3.80853		circ823	22.6529	ef1α	14.1181	8.53481	8.07214	14.183	-5.64824	50.1522	93.5134	-4.61787	3e-06
circ823	26.8274	ef1α	14.9537	11.8737		14.183	-2.30933	4.95654			circ823	22.8071	ef1α	14.5804	8.22669		14.183	-5.95636	62.0932
circ823	27.3153	ef1α	14.9732	12.3421		14.183	-1.84091	3.58237			circ823	22.2085	ef1α	14.7536	7.45493		14.183	-6.72812	106.015
circ823	27.0539	ef1α	15.0647	11.9892	12.3142	14.183	-2.1939	4.57541			circ823	24.0303	ef1α	13.7436	10.2868	9.6951	14.183	-3.8963	14.8903
circ823	27.3375	ef1α	14.9403	12.3972		14.183	-1.78584	3.4482			circ823	23.5489	ef1α	14.0521	9.49675		14.183	-4.6863	25.7465
circ823	27.4161	ef1α	14.8599	12.5561		14.183	-1.6269	3.08849			circ823	23.4407	ef1α	14.1389	9.30179		14.183	-4.88126	29.4717
circ823	27.4517	ef1α	14.4787	12.973	13.115	14.183	-1.21004	2.31344			circ823	23.8862	ef1α	14.9835	8.90271	7.41952	14.183	-5.28034	38.8635
circ823	27.7021	ef1α	14.5512	13.1509		14.183	-1.03213	2.04505			circ823	22.0139	ef1α	15.1639	6.84996		14.183	-7.33309	161.243
circ823	27.9701	ef1α	14.7491	13.221		14.183	-0.962089	1.94813			circ823	21.7479	ef1α	15.242	6.50589		14.183	-7.67716	204.67
circ823	26.9424	ef1α	14.8311	12.1113	12.0057	14.183	-2.07177	4.20402			circ823	22.6723	ef1α	15.7083	6.96404	6.93495	14.183	-7.21901	148.984
circ823	26.7673	ef1α	14.83	11.9373		14.183	-2.24575	4.74285			circ823	22.6827	ef1α	15.774	6.90878		14.183	-7.27427	154.801
circ823	26.9031	ef1α	14.9345	11.9686		14.183	-2.21442	4.64094			circ823	22.7133	ef1α	15.7813	6.93204		14.183	-7.25101	152.325
circ823	27.4179	ef1α	14.47	12.9479	12.7257	14.183	-1.23515	2.35406			circ823	24.229	ef1α	15.8904	8.33855	8.32022	14.183	-5.8445	57.4606
circ823	27.1404	ef1α	14.6297	12.5107		14.183	-1.67231	3.18725			circ823	24.2912	ef1α	15.916	8.37516		14.183	-5.80789	56.0208
circ823	27.3181	ef1α	14.5998	12.7183		14.183	-1.46472	2.76009			circ823	24.22	ef1α	15.9731	8.24695		14.183	-5.9361	61.2273
circ823	27.5932	ef1α	15.6046	11.9886	11.8825	14.183	-2.19446	4.57717			circ823	23.6721	ef1α	16.4091	7.26306	7.27924	14.183	-6.91999	121.095
circ823	27.4667	ef1α	15.6125	11.8542		14.183	-2.32884	5.02401			circ823	23.6844	ef1α	16.4215	7.2629		14.183	-6.92015	121.108
circ823	27.4943	ef1α	15.6895	11.8047		14.183	-2.37831	5.19927			circ823	23.7843	ef1α	16.4725	7.31178		14.183	-6.87127	117.074
circ668	30.0287	ef1α	15.0401	14.9886	14.1281	14.183	0.805547	0.572145	5.05719		circ668	19.0566	ef1α	14.1181	4.93847	4.62082	14.183	-9.24458	606.589	249.034	-5.62186	0.001378
circ668	29.0145	ef1α	14.9537	14.0608		14.183	-0.122241	1.08842			circ668	19.0327	ef1α	14.5804	4.45229		14.183	-9.73076	849.671
circ668	28.308	ef1α	14.9732	13.3348		14.183	-0.84825	1.80032			circ668	19.2253	ef1α	14.7536	4.4717		14.183	-9.71135	838.314
circ668	25.855	ef1α	15.0647	10.7903	10.8758	14.183	-3.39279	10.5035			circ668	23.3979	ef1α	13.7436	9.65427	9.41615	14.183	-4.52878	23.0833
circ668	25.8288	ef1α	14.9403	10.8885		14.183	-3.29458	9.81221			circ668	23.4091	ef1α	14.0521	9.35692		14.183	-4.82613	28.3668
circ668	25.8085	ef1α	14.8599	10.9485		14.183	-3.23451	9.41209			circ668	23.3761	ef1α	14.1389	9.23725		14.183	-4.9458	30.8201
circ668	26.1364	ef1α	14.4787	11.6577	10.9254	14.183	-2.52535	5.75711			circ668	20.7292	ef1α	14.9835	5.74567	5.57179	14.183	-8.43738	346.66
circ668	24.0157	ef1α	14.5512	9.46451		14.183	-4.71854	26.3283			circ668	20.6256	ef1α	15.1639	5.46172		14.183	-8.72133	422.067
circ668	26.403	ef1α	14.7491	11.6539		14.183	-2.52914	5.77227			circ668	20.75	ef1α	15.242	5.50797		14.183	-8.67508	408.751
circ668	27.4968	ef1α	14.8311	12.6657	14.183	14.183	-1.51733	2.86261			circ668	22.8893	ef1α	15.7083	7.18095	7.16656	14.183	-7.0021	128.186
circ668	29.7788	ef1α	14.83	14.9488		14.183	0.765763	0.588142			circ668	22.9286	ef1α	15.774	7.1546		14.183	-7.02845	130.549
circ668	29.8691	ef1α	14.9345	14.9346		14.183	0.751568	0.593958			circ668	22.9454	ef1α	15.7813	7.16411		14.183	-7.01893	129.691
circ668	27.7045	ef1α	14.47	13.2344	13.266	14.183	-0.948613	1.93002			circ668	24.2374	ef1α	15.8904	8.34696	8.36428	14.183	-5.83609	57.1265
circ668	27.9442	ef1α	14.6297	13.3144		14.183	-0.868602	1.82589			circ668	24.3283	ef1α	15.916	8.41227		14.183	-5.77078	54.5982
circ668	27.8488	ef1α	14.5998	13.249		14.183	-0.934044	1.91062			circ668	24.3067	ef1α	15.9731	8.3336		14.183	-5.84945	57.6582
circ668	28.2774	ef1α	15.6046	12.6727	12.463	14.183	-1.5103	2.8487			circ668	23.7108	ef1α	16.4091	7.30175	7.23626	14.183	-6.8813	117.89
circ668	28.4144	ef1α	15.6125	12.8019		14.183	-1.38119	2.60482			circ668	23.6814	ef1α	16.4215	7.25988		14.183	-6.92317	121.362
circ668	27.6041	ef1α	15.6895	11.9145		14.183	-2.26852	4.8183			circ668	23.6197	ef1α	16.4725	7.14715		14.183	-7.0359	131.225

## Sheet: miRNA
RNA-Seq
Chrom_pos	log2FoldChange (F vs M)	pvalue	TPM(M1)	TPM(M2)	TPM(M3)	TPM(F1)	TPM(F2)	TPM(F3)
Chr1_880	2.84774	2.14096e-186	98365.6	91082.2	88419.6	680258	678260	641746
Chr20_20074	2.72191	2.21974e-170	10984.6	10156.4	9876.23	70598.7	67642.9	66375.6
Chr9_14462	-4.4637	6.89384e-47	978.003	761.203	679.321	39.3776	28.3851	41.931
Chr22_21171	-5.65976	4.67373e-28	620.986	1574.69	1519.31	21.0014	21.2888	31.1487
Female											Male
miRNAs	Ct	Reference gene	Ct	∆Ct				2-∆∆Ct			miRNAs	Ct	Reference gene	Ct	∆Ct				2-∆∆Ct		log2FoldChange (F vs M)	pvalue
miR880	27.6379	U6	9.47425	18.1636	17.677	21.6074	-3.44375	10.8811	29.1873		miR880	26.6711	U6	7.06355	19.6075	20.8373	21.6074	-1.99985	3.99957	3.50691	3.05707	2.772e-07
miR880	27.1009	U6	9.54755	17.5533		21.6074	-4.05405	16.6108			miR880	27.2209	U6	7.1702	20.0507		21.6074	-1.55666	2.94172
miR880	26.9134	U6	9.59933	17.3141		21.6074	-4.29332	19.6074			miR880	31.2039	U6	8.35026	22.8536		21.6074	1.24624	0.421545
miR880	26.2109	U6	10.4059	15.805	15.7569	21.6074	-5.80233	55.8053			miR880	31.1183	U6	8.33803	22.7803	20.5248	21.6074	1.17289	0.443531
miR880	26.1892	U6	10.6235	15.5657		21.6074	-6.04169	65.8763			miR880	27.5698	U6	8.23108	19.3387		21.6074	-2.26866	4.81876
miR880	26.1885	U6	10.2885	15.9		21.6074	-5.70737	52.2503			miR880	27.5501	U6	8.09468	19.4554		21.6074	-2.15197	4.44433
miR880	27.4287	U6	10.0995	17.3291	17.8564	21.6074	-4.27827	19.4038			miR880	27.5297	U6	8.11361	19.4161	20.1197	21.6074	-2.19128	4.5671
miR880	27.7557	U6	9.90988	17.8458		21.6074	-3.76155	13.5624			miR880	28.8461	U6	7.95438	20.8917		21.6074	-0.715657	1.64223
miR880	28.3501	U6	9.95587	18.3943		21.6074	-3.21312	9.27355			miR880	27.9355	U6	7.8843	20.0512		21.6074	-1.55621	2.9408
miR880	30.2631	U6	13.731	16.5321	16.6478	21.6074	-5.07528	33.714			miR880	31.4813	U6	12.8891	18.5921	18.5431	21.6074	-3.01527	8.08512
miR880	30.96	U6	13.6772	17.2827		21.6074	-4.32466	20.0379			miR880	31.801	U6	12.82	18.981		21.6074	-2.62639	6.17481
miR880	29.8099	U6	13.6812	16.1286		21.6074	-5.47874	44.593			miR880	30.981	U6	12.925	18.0561		21.6074	-3.5513	11.7232
miR880	29.7262	U6	13.0701	16.6561	17.145	21.6074	-4.95125	30.9367			miR880	32.6009	U6	11.4648	21.1362	20.6753	21.6074	-0.471215	1.38628
miR880	29.967	U6	12.9445	17.0225		21.6074	-4.58489	23.9988			miR880	32.1726	U6	11.3858	20.7869		21.6074	-0.820524	1.76605
miR880	30.7453	U6	12.9889	17.7564		21.6074	-3.85102	14.4302			miR880	31.5237	U6	11.4208	20.1029		21.6074	-1.50445	2.83717
miR880	30.074	U6	13.9485	16.1254	16.7058	21.6074	-5.48193	44.6916			miR880	32.0479	U6	10.7167	21.3312	20.9202	21.6074	-0.276201	1.211
miR880	30.6589	U6	13.925	16.7339		21.6074	-4.87349	29.3135			miR880	31.6835	U6	10.8753	20.8082		21.6074	-0.799157	1.74008
miR880	31.1496	U6	13.8917	17.2579		21.6074	-4.34944	20.3851			miR880	31.5049	U6	10.8838	20.6212		21.6074	-0.986219	1.98099
miR20074	22.1598	U6	9.47425	12.6856	12.4881	21.6074	-8.92182	484.994	880.372		miR20074	20.6419	U6	7.06355	13.5784	13.3733	21.6074	-8.029	261.198	271.43	1.69753	2e-06
miR20074	22.1282	U6	9.54755	12.5806		21.6074	-9.02674	521.578			miR20074	20.9051	U6	7.1702	13.7349		21.6074	-7.87248	234.344
miR20074	21.7973	U6	9.59933	12.198		21.6074	-9.40936	679.986			miR20074	21.1568	U6	8.35026	12.8065		21.6074	-8.80089	445.996
miR20074	21.6704	U6	10.4059	11.2646	11.3399	21.6074	-10.3428	1298.65			miR20074	21.3245	U6	8.33803	12.9865	13.2259	21.6074	-8.62091	393.689
miR20074	21.6355	U6	10.6235	11.012		21.6074	-10.5954	1547.1			miR20074	21.4052	U6	8.23108	13.1741		21.6074	-8.43329	345.678
miR20074	22.0314	U6	10.2885	11.743		21.6074	-9.8644	932.14			miR20074	21.6119	U6	8.09468	13.5173		21.6074	-8.09013	272.503
miR20074	21.6356	U6	10.0995	11.536	11.4663	21.6074	-10.0714	1075.92			miR20074	21.1521	U6	8.11361	13.0385	13.7013	21.6074	-8.56892	379.754
miR20074	20.99	U6	9.90988	11.0801		21.6074	-10.5273	1475.78			miR20074	21.9732	U6	7.95438	14.0188		21.6074	-7.58854	192.477
miR20074	21.7388	U6	9.95587	11.7829		21.6074	-9.8245	906.712			miR20074	21.931	U6	7.8843	14.0467		21.6074	-7.56068	188.795
miR20074	25.9567	U6	13.731	12.2257	11.5157	21.6074	-9.38168	667.062			miR20074	26.6109	U6	12.8891	13.7217	13.6175	21.6074	-7.88566	236.494
miR20074	24.4836	U6	13.6772	10.8064		21.6074	-10.801	1784.1			miR20074	26.2111	U6	12.82	13.3911		21.6074	-8.21632	297.411
miR20074	25.1961	U6	13.6812	11.5149		21.6074	-10.0925	1091.82			miR20074	26.6647	U6	12.925	13.7397		21.6074	-7.86764	233.558
miR20074	25.8876	U6	13.0701	12.8176	12.6617	21.6074	-8.78983	442.59			miR20074	25.5966	U6	11.4648	14.1318	13.2986	21.6074	-7.47558	177.981
miR20074	25.3415	U6	12.9445	12.397		21.6074	-9.21038	592.381			miR20074	24.0024	U6	11.3858	12.6166		21.6074	-8.99075	508.728
miR20074	25.7595	U6	12.9889	12.7706		21.6074	-8.8368	457.238			miR20074	24.5681	U6	11.4208	13.1473		21.6074	-8.46004	352.148
miR20074	26.785	U6	13.9485	12.8365	12.4559	21.6074	-8.77085	436.805			miR20074	25.4085	U6	10.7167	14.6918	14.7091	21.6074	-6.91561	120.728
miR20074	25.4944	U6	13.925	11.5694		21.6074	-10.038	1051.32			miR20074	25.9451	U6	10.8753	15.0698		21.6074	-6.53755	92.8962
miR20074	26.8534	U6	13.8917	12.9617		21.6074	-8.64569	400.508			miR20074	25.2493	U6	10.8838	14.3656		21.6074	-7.24181	151.357
miR14462	30.7379	U6	9.47425	21.2637	21.1893	21.6074	-0.343694	1.269	1.77705		miR14462	25.8006	U6	7.06355	18.7371	17.6768	21.6074	-2.87029	7.31213	28.0303	-3.97943	0.002409
miR14462	30.558	U6	9.54755	21.0105		21.6074	-0.596907	1.51247			miR14462	24.9686	U6	7.1702	17.7984		21.6074	-3.80896	14.0156
miR14462	30.8931	U6	9.59933	21.2937		21.6074	-0.313646	1.24284			miR14462	24.8452	U6	8.35026	16.495		21.6074	-5.1124	34.5929
miR14462	31.4009	U6	10.4059	20.995	20.6949	21.6074	-0.612357	1.52875			miR14462	29.63	U6	8.33803	21.2919	19.6018	21.6074	-0.315432	1.24438
miR14462	31.0723	U6	10.6235	20.4488		21.6074	-1.15858	2.23238			miR14462	26.5913	U6	8.23108	18.3602		21.6074	-3.24715	9.49491
miR14462	30.9293	U6	10.2885	20.6408		21.6074	-0.966577	1.9542			miR14462	27.2479	U6	8.09468	19.1532		21.6074	-2.45416	5.47995
miR14462	31.9653	U6	10.0995	21.8657	21.4138	21.6074	0.258334	0.836053			miR14462	24.6087	U6	8.11361	16.4951	15.9183	21.6074	-5.11225	34.5893
miR14462	31.1213	U6	9.90988	21.2115		21.6074	-0.39592	1.31578			miR14462	23.7006	U6	7.95438	15.7462		21.6074	-5.86118	58.1288
miR14462	31.1202	U6	9.95587	21.1643		21.6074	-0.443041	1.35947			miR14462	23.3979	U6	7.8843	15.5136		21.6074	-6.09381	68.2998
miR14462	34.4435	U6	13.731	20.7125	21.6074	21.6074	-0.894911	1.8595			miR14462	34.3636	U6	12.8891	21.4744	20.9615	21.6074	-0.132957	1.09654
miR14462	35.679	U6	13.6772	22.0018		21.6074	0.394405	0.760803			miR14462	33.6499	U6	12.82	20.8299		21.6074	-0.777488	1.71414
miR14462	35.7891	U6	13.6812	22.1079		21.6074	0.500506	0.706859			miR14462	33.5053	U6	12.925	20.5803		21.6074	-1.02708	2.03789
miR14462	34.1501	U6	13.0701	21.08	21.2073	21.6074	-0.527405	1.44133			miR14462	29.8988	U6	11.4648	18.434	18.3042	21.6074	-3.17334	9.02133
miR14462	34.0577	U6	12.9445	21.1131		21.6074	-0.49423	1.40857			miR14462	29.4268	U6	11.3858	18.041		21.6074	-3.56637	11.8463
miR14462	34.4177	U6	12.9889	21.4288		21.6074	-0.178585	1.13177			miR14462	29.8584	U6	11.4208	18.4376		21.6074	-3.16978	8.9991
miR14462	33.1794	U6	13.9485	19.2309	19.7236	21.6074	-2.37653	5.19285			miR14462	26.4695	U6	10.7167	15.7528	15.3442	21.6074	-5.85459	57.8636
miR14462	33.8055	U6	13.925	19.8805		21.6074	-1.72684	3.31002			miR14462	26.2218	U6	10.8753	15.3465		21.6074	-6.26087	76.6848
miR14462	33.951	U6	13.8917	20.0593		21.6074	-1.54808	2.92428			miR14462	25.817	U6	10.8838	14.9332		21.6074	-6.67417	102.124
miR21171	27.9618	U6	9.47425	18.4876	18.3237	21.6074	-3.1198	8.69268	10.8459		miR21171	22.3674	U6	7.06355	15.3038	14.7288	21.6074	-6.30354	78.9866	79.5759	-2.87518	2e-05
miR21171	27.7385	U6	9.54755	18.191		21.6074	-3.41642	10.6769			miR21171	22.179	U6	7.1702	15.0088		21.6074	-6.59855	96.9083
miR21171	27.892	U6	9.59933	18.2927		21.6074	-3.31468	9.94986			miR21171	22.2241	U6	8.35026	13.8738		21.6074	-7.73356	212.83
miR21171	27.3943	U6	10.4059	16.9885	16.6047	21.6074	-4.61889	24.5712			miR21171	23.0187	U6	8.33803	14.6807	14.8201	21.6074	-6.92667	121.656
miR21171	27.0012	U6	10.6235	16.3776		21.6074	-5.22974	37.5239			miR21171	23.0196	U6	8.23108	14.7885		21.6074	-6.81887	112.897
miR21171	26.7363	U6	10.2885	16.4479		21.6074	-5.15949	35.7405			miR21171	23.0858	U6	8.09468	14.9912		21.6074	-6.61621	98.1022
miR21171	28.8088	U6	10.0995	18.7093	18.7045	21.6074	-2.89811	7.4545			miR21171	22.9299	U6	8.11361	14.8163	14.8667	21.6074	-6.79107	110.743
miR21171	28.416	U6	9.90988	18.5061		21.6074	-3.10126	8.58167			miR21171	22.8896	U6	7.95438	14.9352		21.6074	-6.67221	101.984
miR21171	28.8539	U6	9.95587	18.898		21.6074	-2.70939	6.54045			miR21171	22.7329	U6	7.8843	14.8486		21.6074	-6.75878	108.292
miR21171	32.4625	U6	13.731	18.7315	18.9031	21.6074	-2.8759	7.34062			miR21171	28.8926	U6	12.8891	16.0035	15.5595	21.6074	-5.60389	48.634
miR21171	32.6656	U6	13.6772	18.9884		21.6074	-2.61902	6.14331			miR21171	28.8116	U6	12.82	15.9916		21.6074	-5.61582	49.0378
miR21171	32.6707	U6	13.6812	18.9895		21.6074	-2.61791	6.1386			miR21171	27.6083	U6	12.925	14.6833		21.6074	-6.92406	121.437
miR21171	33.5519	U6	13.0701	20.4818	20.517	21.6074	-1.1256	2.18193			miR21171	27.9419	U6	11.4648	16.4772	16.7145	21.6074	-5.13021	35.0226
miR21171	33.2927	U6	12.9445	20.3482		21.6074	-1.25922	2.39367			miR21171	27.6795	U6	11.3858	16.2938		21.6074	-5.31362	39.7703
miR21171	33.71	U6	12.9889	20.7211		21.6074	-0.886284	1.84841			miR21171	28.7934	U6	11.4208	17.3727		21.6074	-4.2347	18.8265
miR21171	33.0804	U6	13.9485	19.1319	18.9269	21.6074	-2.47545	5.5614			miR21171	27.7777	U6	10.7167	17.0609	16.9243	21.6074	-4.54645	23.3678
miR21171	32.9409	U6	13.925	19.0159		21.6074	-2.59147	6.02715			miR21171	27.7182	U6	10.8753	16.8429		21.6074	-4.76445	27.1795
miR21171	32.5246	U6	13.8917	18.633		21.6074	-2.97442	7.85939			miR21171	27.7528	U6	10.8838	16.8691		21.6074	-4.73832	26.6918
